# Supplementary material for: Tetra­imidazolium hexa-μ4-oxido-dodeca-μ2-oxido-dodeca­oxidohexa­arsenate(III)hexa­molybdenum(VI)cuprate(II)
Source: Acta Crystallogr Sect E Struct Rep Online. 2010 Sep 30;66(Pt 10):m1308. doi: 10.1107/S1600536810037414 (PMC2983113; doi:10.1107/S1600536810037414)
Supplement: Supplementary file 1 [file e-66-m1308-sup1.cif]

##############################################################################
###                                                                        ###
###        Electronic paper (Acta Crystallographica Section E)             ###
###                                                                        ###
##############################################################################
#                                                                            #
# This CIF contains the data in a paper accepted for publication in Acta     #
# Crystallographica Section E. It conforms to the requirements of Notes      #
# for Authors for Section E, and has been peer reviewed under the auspices   #
# of the IUCr Commission on Journals.                                        #
#                                                                            #
# Full details of the Crystallographic Information File format               #
# are given in the paper "The Crystallographic Information File (CIF):       #
# a New Standard Archive File for Crystallography" by S. R. Hall, F. H.      #
# Allen and I. D. Brown [Acta Cryst. (1991), A47, 655-685].                  #
#                                                                            #
# The current version of the core CIF dictionary is obtainable from          #
# ftp://ftp.iucr.org/pub/cif_core.dic. The current version number is 2.4.    #
#                                                                            #
# Software is freely available for graphical display of the structure(s) in  #
# this CIF.  For information consult the CIF home page http://www.iucr.org/  #
# cif/home.html                                                              #
#                                                                            #
# This file may be used for bona fide research purposes within the           #
# scientific community so long as proper attribution is given to the journal # 
# article from which it was obtained.                                        #
#                                                                            #
##############################################################################
                                             
data_I
_audit_creation_method     SHELXL97
_chemical_name_systematic
;
Tetraimidazolium hexa-\m~4~-oxido-dodeca-\m~2~-oxido-
dodecaoxidohexaarsenate(III)hexamolybdenum(VI)cuprate(II)
;
_chemical_name_common     ?
_chemical_formula_moiety     '4(C3 H5 N2 +), As6 Cu Mo6 O30 4-'
_chemical_formula_sum     'C12 H20 As6 Cu Mo6 N8 O30'
_chemical_formula_iupac     '(C3 H5 N2)4 [As6 Cu Mo6 O30]'
_chemical_formula_weight     1845.07
_chemical_melting_point     ?
_symmetry_cell_setting     monoclinic
_symmetry_space_group_name_H-M     'P 21/c'
_symmetry_space_group_name_Hall     '-P 2ybc'
loop_
    _symmetry_equiv_pos_as_xyz
    'x, y, z'
    '-x, y+1/2, -z+1/2'
    '-x, -y, -z'
    'x, -y-1/2, z-1/2'
_cell_length_a     10.5696(7)
_cell_length_b     19.2842(12)
_cell_length_c     10.4678(7)
_cell_angle_alpha     90.00
_cell_angle_beta     106.7470(10)
_cell_angle_gamma     90.00
_cell_volume     2043.1(2)
_cell_formula_units_Z     2
_cell_measurement_reflns_used     4555
_cell_measurement_theta_min     2.29
_cell_measurement_theta_max     28.07
_cell_measurement_temperature     298(2)
_exptl_crystal_description     'block'
_exptl_crystal_colour     'blue'
_exptl_crystal_size_max     0.28
_exptl_crystal_size_mid     0.25
_exptl_crystal_size_min     0.20
_exptl_crystal_density_diffrn     2.999
_exptl_crystal_density_meas     ?
_exptl_crystal_density_method     'not measured'
_exptl_crystal_F_000     1734
_exptl_absorpt_coefficient_mu     7.223
_exptl_absorpt_correction_type     multi-scan
_exptl_absorpt_process_details     '(SADABS; Bruker, 2001)'
_exptl_absorpt_correction_T_min     0.2369
_exptl_absorpt_correction_T_max     0.3260
_diffrn_ambient_temperature     298(2)
_diffrn_radiation_type     MoK\a
_diffrn_radiation_wavelength     0.71073
_diffrn_radiation_source     'fine-focus sealed tube'
_diffrn_radiation_monochromator     graphite
_diffrn_measurement_device_type     'Bruker APEXII CCD'
_diffrn_measurement_method     '\f and \w scans'
_diffrn_detector_area_resol_mean     ?
_diffrn_reflns_number     12666
_diffrn_reflns_av_R_equivalents     0.0292
_diffrn_reflns_av_sigmaI/netI     0.0343
_diffrn_reflns_theta_min     2.27
_diffrn_reflns_theta_max     28.25
_diffrn_reflns_theta_full     28.25
_diffrn_measured_fraction_theta_max     0.971
_diffrn_measured_fraction_theta_full     0.971
_diffrn_reflns_limit_h_min     -13
_diffrn_reflns_limit_h_max     14
_diffrn_reflns_limit_k_min     -25
_diffrn_reflns_limit_k_max     19
_diffrn_reflns_limit_l_min     -13
_diffrn_reflns_limit_l_max     13
_diffrn_standards_number     ?
_diffrn_standards_interval_count     ?
_diffrn_standards_interval_time     ?
_diffrn_standards_decay_%     ?
_reflns_number_total     4906
_reflns_number_gt     4057
_reflns_threshold_expression     >2\s(I)
_refine_ls_structure_factor_coef     Fsqd
_refine_ls_matrix_type     full
_refine_ls_R_factor_all     0.0391
_refine_ls_R_factor_gt     0.0298
_refine_ls_wR_factor_gt     0.0688
_refine_ls_wR_factor_ref     0.0726
_refine_ls_goodness_of_fit_ref     1.032
_refine_ls_restrained_S_all     1.032
_refine_ls_number_reflns     4906
_refine_ls_number_parameters     286
_refine_ls_number_restraints     1
_refine_ls_hydrogen_treatment     constr
_refine_ls_weighting_scheme     calc
_refine_ls_weighting_details
         'calc w=1/[\s^2^(Fo^2^)+(0.0338P)^2^+2.1525P] where P=(Fo^2^+2Fc^2^)/3'
_atom_sites_solution_hydrogens     geom
_atom_sites_solution_primary     direct
_atom_sites_solution_secondary     difmap
_refine_ls_shift/su_max     0.001
_refine_ls_shift/su_mean     0.000
_refine_diff_density_max     0.562
_refine_diff_density_min     -1.941
_refine_ls_extinction_method     none
_refine_ls_extinction_coef     ?
loop_
    _atom_type_symbol
    _atom_type_description
    _atom_type_scat_dispersion_real
    _atom_type_scat_dispersion_imag
    _atom_type_scat_source
    'C' 'C' 0.0033 0.0016
                         'International Tables Vol C Tables 4.2.6.8 and 6.1.1.4'
    'H' 'H' 0.0000 0.0000
                         'International Tables Vol C Tables 4.2.6.8 and 6.1.1.4'
    'N' 'N' 0.0061 0.0033
                         'International Tables Vol C Tables 4.2.6.8 and 6.1.1.4'
    'O' 'O' 0.0106 0.0060
                         'International Tables Vol C Tables 4.2.6.8 and 6.1.1.4'
    'Cu' 'Cu' 0.3201 1.2651
                         'International Tables Vol C Tables 4.2.6.8 and 6.1.1.4'
    'As' 'As' 0.0499 2.0058
                         'International Tables Vol C Tables 4.2.6.8 and 6.1.1.4'
    'Mo' 'Mo' -1.6832 0.6857
                         'International Tables Vol C Tables 4.2.6.8 and 6.1.1.4'
_computing_data_collection     'APEX2 (Bruker, 2007)'
_computing_cell_refinement     'SAINT (Bruker, 2007)'
_computing_data_reduction     'SAINT (Bruker, 2007)'
_computing_structure_solution     'SHELXS97 (Sheldrick, 2008)'
_computing_structure_refinement     'SHELXL97 (Sheldrick, 2008)'
_computing_molecular_graphics     'SHELXTL (Sheldrick, 2008)'
_computing_publication_material     'SHELXTL (Sheldrick, 2008)'
loop_
    _atom_site_type_symbol
    _atom_site_label
    _atom_site_fract_x
    _atom_site_fract_y
    _atom_site_fract_z
    _atom_site_U_iso_or_equiv
    _atom_site_adp_type
    _atom_site_calc_flag
    _atom_site_refinement_flags
    _atom_site_occupancy
    _atom_site_disorder_assembly
    _atom_site_disorder_group
    Mo Mo1 0.73132(3) 0.054936(18) 0.07751(3) 0.01939(9) Uani d . 1 . .
    Mo Mo2 1.01930(3) 0.143475(18) 0.18894(3) 0.02087(9) Uani d . 1 . .
    Mo Mo3 1.29116(3) 0.084229(18) 0.11868(4) 0.02065(9) Uani d . 1 . .
    Cu Cu1 1.0000 0.0000 0.0000 0.02300(16) Uani d S 1 . .
    As As1 1.03800(5) 0.16004(2) -0.13845(4) 0.02655(11) Uani d . 1 . .
    As As2 0.75566(4) 0.08081(2) -0.24782(4) 0.02711(11) Uani d . 1 . .
    As As3 0.98689(4) -0.02215(2) 0.32318(4) 0.02600(11) Uani d . 1 . .
    O O1 0.7044(3) -0.04164(14) 0.0461(3) 0.0222(6) Uani d . 1 . .
    O O2 0.5905(3) 0.09037(16) -0.0244(3) 0.0324(7) Uani d . 1 . .
    O O3 0.7135(3) 0.05775(16) 0.2348(3) 0.0301(7) Uani d . 1 . .
    O O4 0.8381(3) 0.13750(14) 0.0796(3) 0.0222(6) Uani d . 1 . .
    O O5 0.9982(3) 0.14957(17) 0.3446(3) 0.0335(7) Uani d . 1 . .
    O O6 1.0471(3) 0.22633(16) 0.1453(3) 0.0347(7) Uani d . 1 . .
    O O7 1.1939(3) 0.10410(15) 0.2460(3) 0.0240(6) Uani d . 1 . .
    O O8 1.3348(3) 0.16566(16) 0.0847(3) 0.0355(8) Uani d . 1 . .
    O O9 1.4277(3) 0.05057(17) 0.2328(3) 0.0330(7) Uani d . 1 . .
    O O10 1.0708(3) 0.10168(14) 0.0027(3) 0.0194(6) Uani d . 1 . .
    O O11 0.8615(3) 0.15371(15) -0.1931(3) 0.0311(7) Uani d . 1 . .
    O O12 0.8071(3) 0.02681(14) -0.1035(3) 0.0190(6) Uani d . 1 . .
    O O13 0.9515(3) 0.02733(14) 0.1712(3) 0.0193(6) Uani d . 1 . .
    O O14 0.9234(3) -0.10364(16) 0.2570(3) 0.0294(7) Uani d . 1 . .
    O O15 1.1601(3) -0.03719(17) 0.3501(3) 0.0306(7) Uani d . 1 . .
    C C1 0.7300(6) 0.1970(3) 0.4181(6) 0.0547(16) Uani d . 1 . .
    H H1 0.8100 0.1911 0.3989 0.066 Uiso calc R 1 . .
    C C2 0.5755(5) 0.2391(3) 0.4939(5) 0.0402(12) Uani d . 1 . .
    H H2 0.5301 0.2679 0.5369 0.048 Uiso calc R 1 . .
    C C3 0.5305(6) 0.1807(3) 0.4292(6) 0.0481(14) Uani d . 1 . .
    H H3 0.4477 0.1610 0.4181 0.058 Uiso calc R 1 . .
    C C4 0.2581(6) 0.1681(3) 0.5787(6) 0.0498(14) Uani d U 1 . .
    H H4 0.2056 0.2032 0.5297 0.060 Uiso calc R 1 . .
    C C5 0.3261(7) 0.1725(4) 0.7012(7) 0.072(2) Uani d U 1 . .
    H H5 0.3326 0.2109 0.7565 0.087 Uiso calc R 1 . .
    C C6 0.3535(7) 0.0703(4) 0.6296(9) 0.072(2) Uani d . 1 . .
    H H6 0.3815 0.0249 0.6254 0.086 Uiso calc R 1 . .
    N N1 0.6994(4) 0.2487(2) 0.4856(5) 0.0422(11) Uani d . 1 . .
    H H1A 0.7501 0.2831 0.5190 0.051 Uiso calc R 1 . .
    N N2 0.6282(5) 0.1554(2) 0.3826(5) 0.0511(13) Uani d . 1 . .
    H H2A 0.6240 0.1179 0.3369 0.061 Uiso calc R 1 . .
    N N3 0.2742(4) 0.1053(3) 0.5320(5) 0.0493(12) Uani d . 1 . .
    H H3A 0.2388 0.0906 0.4521 0.059 Uiso calc R 1 . .
    N N4 0.3864(5) 0.1108(5) 0.7346(6) 0.091(3) Uani d . 1 . .
    H H4A 0.4378 0.0998 0.8118 0.109 Uiso calc R 1 . .
loop_
    _atom_site_aniso_label
    _atom_site_aniso_U_11
    _atom_site_aniso_U_22
    _atom_site_aniso_U_33
    _atom_site_aniso_U_12
    _atom_site_aniso_U_13
    _atom_site_aniso_U_23
    Mo1 0.01533(17) 0.02100(17) 0.02186(18) 0.00083(13) 0.00538(13) -0.00261(13)
    Mo2 0.01802(18) 0.02131(18) 0.02259(18) -0.00029(14) 0.00474(14)
                                                                    -0.00575(13)
    Mo3 0.01496(17) 0.02128(18) 0.02509(19) -0.00293(13) 0.00477(14)
                                                                    -0.00520(13)
    Cu1 0.0210(4) 0.0247(4) 0.0227(4) -0.0005(3) 0.0052(3) -0.0014(3)
    As1 0.0304(3) 0.0220(2) 0.0268(2) -0.00166(18) 0.00755(19) 0.00428(17)
    As2 0.0213(2) 0.0327(2) 0.0245(2) 0.00458(18) 0.00205(18) 0.00643(18)
    As3 0.0291(2) 0.0318(2) 0.0175(2) 0.00211(19) 0.00728(18) 0.00140(17)
    O1 0.0210(15) 0.0219(14) 0.0254(15) -0.0049(12) 0.0095(12) -0.0016(11)
    O2 0.0228(16) 0.0330(18) 0.0384(18) 0.0045(13) 0.0038(14) -0.0019(14)
    O3 0.0300(17) 0.0327(17) 0.0309(17) -0.0025(14) 0.0142(14) -0.0056(13)
    O4 0.0188(14) 0.0185(14) 0.0270(15) 0.0012(11) 0.0029(12) -0.0012(11)
    O5 0.0263(17) 0.046(2) 0.0284(17) 0.0003(14) 0.0087(14) -0.0085(14)
    O6 0.0355(18) 0.0233(16) 0.045(2) -0.0010(14) 0.0103(15) -0.0075(14)
    O7 0.0185(14) 0.0308(16) 0.0209(14) -0.0014(12) 0.0028(11) -0.0075(12)
    O8 0.0338(18) 0.0262(16) 0.050(2) -0.0092(14) 0.0182(16) -0.0082(15)
    O9 0.0175(15) 0.0403(19) 0.0362(18) 0.0017(14) -0.0005(13) -0.0076(14)
    O10 0.0177(14) 0.0203(14) 0.0196(14) -0.0009(11) 0.0046(11) -0.0005(11)
    O11 0.0302(17) 0.0274(16) 0.0338(18) 0.0048(13) 0.0063(14) 0.0065(13)
    O12 0.0150(13) 0.0215(14) 0.0190(14) -0.0002(11) 0.0028(11) 0.0025(11)
    O13 0.0185(14) 0.0213(14) 0.0178(13) 0.0018(11) 0.0049(11) 0.0000(11)
    O14 0.0324(17) 0.0286(16) 0.0296(17) -0.0015(13) 0.0126(14) 0.0037(13)
    O15 0.0294(17) 0.0382(18) 0.0213(15) 0.0017(14) 0.0028(13) 0.0038(13)
    C1 0.052(4) 0.047(3) 0.076(4) -0.002(3) 0.036(3) -0.008(3)
    C2 0.038(3) 0.036(3) 0.050(3) 0.000(2) 0.017(2) -0.010(2)
    C3 0.048(3) 0.048(3) 0.053(3) -0.021(3) 0.021(3) -0.017(3)
    C4 0.052(4) 0.044(3) 0.048(3) 0.011(3) 0.005(3) 0.010(3)
    C5 0.073(5) 0.084(5) 0.059(4) -0.036(4) 0.018(4) -0.023(4)
    C6 0.062(5) 0.054(4) 0.112(7) 0.019(3) 0.045(5) 0.049(4)
    N1 0.037(2) 0.028(2) 0.061(3) -0.0103(18) 0.014(2) -0.0152(19)
    N2 0.074(4) 0.032(2) 0.057(3) -0.012(2) 0.034(3) -0.019(2)
    N3 0.038(3) 0.055(3) 0.048(3) -0.009(2) 0.000(2) -0.004(2)
    N4 0.034(3) 0.190(8) 0.041(3) 0.001(4) 0.000(3) 0.060(4)
loop_
    _geom_bond_atom_site_label_1
    _geom_bond_atom_site_label_2
    _geom_bond_site_symmetry_2
    _geom_bond_distance
    _geom_bond_publ_flag
    Mo1 O2 . 1.704(3) ?
    Mo1 O3 . 1.711(3) ?
    Mo1 O1 . 1.898(3) ?
    Mo1 O4 . 1.948(3) ?
    Mo1 O13 . 2.312(3) ?
    Mo1 O12 . 2.324(3) ?
    Mo2 O6 . 1.710(3) ?
    Mo2 O5 . 1.711(3) ?
    Mo2 O7 . 1.925(3) ?
    Mo2 O4 . 1.931(3) ?
    Mo2 O10 . 2.315(3) ?
    Mo2 O13 . 2.343(3) ?
    Mo3 O8 . 1.703(3) ?
    Mo3 O9 . 1.714(3) ?
    Mo3 O1 3_755 1.923(3) ?
    Mo3 O7 . 1.941(3) ?
    Mo3 O10 . 2.320(3) ?
    Mo3 O12 3_755 2.365(3) ?
    Cu1 O13 . 2.069(3) ?
    Cu1 O13 3_755 2.069(3) ?
    Cu1 O12 . 2.080(3) ?
    Cu1 O12 3_755 2.080(3) ?
    Cu1 O10 3_755 2.096(3) ?
    Cu1 O10 . 2.096(3) ?
    As1 O14 3_755 1.783(3) ?
    As1 O11 . 1.791(3) ?
    As1 O10 . 1.810(3) ?
    As2 O11 . 1.785(3) ?
    As2 O12 . 1.786(3) ?
    As2 O15 3_755 1.788(3) ?
    As3 O14 . 1.770(3) ?
    As3 O15 . 1.793(3) ?
    As3 O13 . 1.800(3) ?
    C1 N2 . 1.308(7) ?
    C1 N1 . 1.316(7) ?
    C1 H1 . 0.9300 ?
    C2 C3 . 1.329(7) ?
    C2 N1 . 1.351(6) ?
    C2 H2 . 0.9300 ?
    C3 N2 . 1.354(7) ?
    C3 H3 . 0.9300 ?
    C4 C5 . 1.280(9) ?
    C4 N3 . 1.334(7) ?
    C4 H4 . 0.9300 ?
    C5 N4 . 1.349(10) ?
    C5 H5 . 0.9300 ?
    C6 N3 . 1.308(8) ?
    C6 N4 . 1.310(10) ?
    C6 H6 . 0.9300 ?
    N1 H1A . 0.8600 ?
    N2 H2A . 0.8600 ?
    N3 H3A . 0.8600 ?
    N4 H4A . 0.8600 ?
loop_
    _geom_angle_atom_site_label_1
    _geom_angle_atom_site_label_2
    _geom_angle_atom_site_label_3
    _geom_angle_site_symmetry_1
    _geom_angle_site_symmetry_3
    _geom_angle
    _geom_angle_publ_flag
    O2 Mo1 O3 . . 105.76(15) ?
    O2 Mo1 O1 . . 102.98(14) ?
    O3 Mo1 O1 . . 98.34(13) ?
    O2 Mo1 O4 . . 94.47(13) ?
    O3 Mo1 O4 . . 100.78(13) ?
    O1 Mo1 O4 . . 149.46(12) ?
    O2 Mo1 O13 . . 161.51(13) ?
    O3 Mo1 O13 . . 88.59(12) ?
    O1 Mo1 O13 . . 85.98(11) ?
    O4 Mo1 O13 . . 70.99(10) ?
    O2 Mo1 O12 . . 91.53(13) ?
    O3 Mo1 O12 . . 162.04(13) ?
    O1 Mo1 O12 . . 72.51(10) ?
    O4 Mo1 O12 . . 82.27(10) ?
    O13 Mo1 O12 . . 75.58(9) ?
    O6 Mo2 O5 . . 105.65(16) ?
    O6 Mo2 O7 . . 103.19(14) ?
    O5 Mo2 O7 . . 96.23(14) ?
    O6 Mo2 O4 . . 96.59(13) ?
    O5 Mo2 O4 . . 100.89(13) ?
    O7 Mo2 O4 . . 149.22(11) ?
    O6 Mo2 O10 . . 90.01(13) ?
    O5 Mo2 O10 . . 162.31(13) ?
    O7 Mo2 O10 . . 71.73(10) ?
    O4 Mo2 O10 . . 85.07(11) ?
    O6 Mo2 O13 . . 160.76(13) ?
    O5 Mo2 O13 . . 91.16(13) ?
    O7 Mo2 O13 . . 83.77(11) ?
    O4 Mo2 O13 . . 70.57(10) ?
    O10 Mo2 O13 . . 75.00(9) ?
    O8 Mo3 O9 . . 105.69(16) ?
    O8 Mo3 O1 . 3_755 97.38(14) ?
    O9 Mo3 O1 . 3_755 103.31(14) ?
    O8 Mo3 O7 . . 100.96(14) ?
    O9 Mo3 O7 . . 95.87(13) ?
    O1 Mo3 O7 3_755 . 148.71(11) ?
    O8 Mo3 O10 . . 92.78(13) ?
    O9 Mo3 O10 . . 159.45(13) ?
    O1 Mo3 O10 3_755 . 82.70(11) ?
    O7 Mo3 O10 . . 71.35(10) ?
    O8 Mo3 O12 . 3_755 163.96(13) ?
    O9 Mo3 O12 . 3_755 88.23(13) ?
    O1 Mo3 O12 3_755 3_755 71.15(10) ?
    O7 Mo3 O12 . 3_755 85.17(11) ?
    O10 Mo3 O12 . 3_755 74.99(9) ?
    O13 Cu1 O13 . 3_755 180.0 ?
    O13 Cu1 O12 . . 86.42(10) ?
    O13 Cu1 O12 3_755 . 93.58(10) ?
    O13 Cu1 O12 . 3_755 93.58(10) ?
    O13 Cu1 O12 3_755 3_755 86.42(10) ?
    O12 Cu1 O12 . 3_755 180.0 ?
    O13 Cu1 O10 . 3_755 94.21(10) ?
    O13 Cu1 O10 3_755 3_755 85.79(10) ?
    O12 Cu1 O10 . 3_755 86.14(10) ?
    O12 Cu1 O10 3_755 3_755 93.86(10) ?
    O13 Cu1 O10 . . 85.79(10) ?
    O13 Cu1 O10 3_755 . 94.21(10) ?
    O12 Cu1 O10 . . 93.86(10) ?
    O12 Cu1 O10 3_755 . 86.14(10) ?
    O10 Cu1 O10 3_755 . 180.0 ?
    O14 As1 O11 3_755 . 99.33(14) ?
    O14 As1 O10 3_755 . 99.24(13) ?
    O11 As1 O10 . . 98.94(13) ?
    O11 As2 O12 . . 100.25(13) ?
    O11 As2 O15 . 3_755 100.87(15) ?
    O12 As2 O15 . 3_755 98.60(13) ?
    O14 As3 O15 . . 99.93(14) ?
    O14 As3 O13 . . 99.56(13) ?
    O15 As3 O13 . . 99.65(13) ?
    Mo1 O1 Mo3 . 3_755 122.20(14) ?
    Mo2 O4 Mo1 . . 121.87(14) ?
    Mo2 O7 Mo3 . . 121.00(14) ?
    As1 O10 Cu1 . . 125.93(14) ?
    As1 O10 Mo2 . . 115.77(13) ?
    Cu1 O10 Mo2 . . 99.64(10) ?
    As1 O10 Mo3 . . 116.41(13) ?
    Cu1 O10 Mo3 . . 99.92(11) ?
    Mo2 O10 Mo3 . . 93.11(9) ?
    As2 O11 As1 . . 130.91(17) ?
    As2 O12 Cu1 . . 126.82(14) ?
    As2 O12 Mo1 . . 117.47(13) ?
    Cu1 O12 Mo1 . . 98.60(10) ?
    As2 O12 Mo3 . 3_755 116.78(13) ?
    Cu1 O12 Mo3 . 3_755 98.95(10) ?
    Mo1 O12 Mo3 . 3_755 91.05(9) ?
    As3 O13 Cu1 . . 126.18(14) ?
    As3 O13 Mo1 . . 115.12(13) ?
    Cu1 O13 Mo1 . . 99.30(10) ?
    As3 O13 Mo2 . . 117.13(13) ?
    Cu1 O13 Mo2 . . 99.54(11) ?
    Mo1 O13 Mo2 . . 93.50(10) ?
    As3 O14 As1 . 3_755 132.63(17) ?
    As2 O15 As3 3_755 . 130.07(17) ?
    N2 C1 N1 . . 108.0(5) ?
    N2 C1 H1 . . 126.0 ?
    N1 C1 H1 . . 126.0 ?
    C3 C2 N1 . . 107.2(5) ?
    C3 C2 H2 . . 126.4 ?
    N1 C2 H2 . . 126.4 ?
    C2 C3 N2 . . 107.0(5) ?
    C2 C3 H3 . . 126.5 ?
    N2 C3 H3 . . 126.5 ?
    C5 C4 N3 . . 109.5(6) ?
    C5 C4 H4 . . 125.2 ?
    N3 C4 H4 . . 125.2 ?
    C4 C5 N4 . . 106.7(7) ?
    C4 C5 H5 . . 126.7 ?
    N4 C5 H5 . . 126.7 ?
    N3 C6 N4 . . 107.7(6) ?
    N3 C6 H6 . . 126.2 ?
    N4 C6 H6 . . 126.2 ?
    C1 N1 C2 . . 108.8(4) ?
    C1 N1 H1A . . 125.6 ?
    C2 N1 H1A . . 125.6 ?
    C1 N2 C3 . . 109.1(5) ?
    C1 N2 H2A . . 125.5 ?
    C3 N2 H2A . . 125.5 ?
    C6 N3 C4 . . 107.6(6) ?
    C6 N3 H3A . . 126.2 ?
    C4 N3 H3A . . 126.2 ?
    C6 N4 C5 . . 108.5(5) ?
    C6 N4 H4A . . 125.8 ?
    C5 N4 H4A . . 125.8 ?
loop_
    _geom_hbond_atom_site_label_D
    _geom_hbond_atom_site_label_H
    _geom_hbond_atom_site_label_A
    _geom_hbond_site_symmetry_A
    _geom_hbond_distance_DH
    _geom_hbond_distance_HA
    _geom_hbond_distance_DA
    _geom_hbond_angle_DHA
    N1 H1A O4 4_566 0.86 1.81 2.664(5) 173
    N2 H2A O3 . 0.86 1.99 2.748(5) 146
    N2 H2A O9 1_455 0.86 2.42 3.020(5) 127
    N3 H3A O7 1_455 0.86 2.09 2.867(6) 150
    N4 H4A O2 1_556 0.86 2.00 2.834(6) 165
data_global
_journal_date_recd_electronic     2010-09-03
_journal_date_accepted     2010-09-18
_journal_name_full     'Acta Crystallographica, Section E'
_journal_year     2010
_journal_volume     66
_journal_issue     10
_journal_page_first     m1308
_journal_page_last     m1308
_journal_paper_category     QM
_journal_coeditor_code     HY2352
_publ_contact_author_name     'Ph.D. Zhanhua Su'
_publ_contact_author_address
;
College of Chemistry and Chemical Engineering
Harbin Normal University
Harbin
People's Republic of China
;
_publ_contact_author_email     su_zhan_hua@yahoo.com
_publ_contact_author_fax     '+86 451 88060570'
_publ_contact_author_phone     '+86 451 88060570'
_publ_section_title
;\
Tetraimidazolium hexa-\m~4~-oxido-dodeca-\m~2~-oxido-\
dodecaoxidohexaarsenate(III)hexamolybdenum(VI)cuprate(II)
;
loop_
    _publ_author_name
    _publ_author_address
    'Meiduo Liu'
;
College of Chemistry and Chemical Engineering
Harbin Normal University
Harbin
People's Republic of China
Department of Safety and Environmental Engineering, Jixi University
Jixi
People's Republic of China
;
    'Zhanhua Su'
;
College of Chemistry and Chemical Engineering
Harbin Normal University
Harbin
People's Republic of China
;
    'Yongchen Shang'
;
College of Chemistry and Chemical Engineering
Harbin Normal University
Harbin
People's Republic of China
;
