# Supplementary material for: Tetra­imidazolium hexa-μ4-oxido-dodeca-μ2-oxido-dodeca­oxidohexa­arsenate(III)hexa­molybdenum(VI)cuprate(II)
Source: Acta Crystallogr Sect E Struct Rep Online. 2010 Sep 30;66(Pt 10):m1308. doi: 10.1107/S1600536810037414 (PMC2983113; doi:10.1107/S1600536810037414)
Supplement: Supplementary file 2 [file e-66-m1308-Isup2.hkl]

# 
# h,k,l, Fc-squared, Fo-squared, sigma(Fo-squared) and status flag 
# 
data_I
_shelx_title ' 2 in P2(1)/c' 
_shelx_refln_list_code          4 
_shelx_F_calc_maximum      567.74 
_exptl_crystal_F_000      1734.00 
_reflns_d_resolution_high  0.7507 
 
loop_ 
 _symmetry_equiv_pos_as_xyz 
 'x, y, z' 
 '-x, y+1/2, -z+1/2' 
 '-x, -y, -z' 
 'x, -y-1/2, z-1/2' 
 
_cell_length_a    10.5696 
_cell_length_b    19.2842 
_cell_length_c    10.4678 
_cell_angle_alpha  90.000 
_cell_angle_beta  106.747 
_cell_angle_gamma  90.000 
 
_shelx_F_squared_multiplier     1.000 
 
loop_ 
 _refln_index_h 
 _refln_index_k 
 _refln_index_l 
 _refln_F_squared_calc 
 _refln_F_squared_meas 
 _refln_F_squared_sigma 
 _refln_observed_status 
   2   0   0     1425.46     1744.90     82.20 o 
   3   0   0   318945.16   249804.50   9726.03 o 
   4   0   0   297406.75   245705.36   6876.83 o 
   5   0   0    10888.93    10335.94    250.99 o 
   6   0   0     1114.44     1030.43     75.85 o 
   7   0   0    88950.81    85897.00   1124.57 o 
   8   0   0    12363.82    12640.18    290.67 o 
   9   0   0     5093.56     4921.76    259.92 o 
  10   0   0      690.96      628.12    128.40 o 
  11   0   0     5904.16     6201.81    329.65 o 
  12   0   0       13.28       39.12     93.25 o 
  13   0   0      510.02      436.22    153.06 o 
   1   1   0       46.23       93.97     23.67 o 
   2   1   0     2244.73     2173.75     80.78 o 
   3   1   0    22448.23    23176.53    225.82 o 
   4   1   0    56140.46    54592.99    596.48 o 
   5   1   0     8325.17     8562.00    134.82 o 
   6   1   0    15935.62    16439.37    215.92 o 
   7   1   0    31229.47    31147.27    350.72 o 
   8   1   0     8053.51     8172.89    195.44 o 
   9   1   0      178.30      240.32     58.79 o 
  10   1   0     3571.36     4036.81    183.81 o 
  11   1   0     9469.94     9812.25    318.31 o 
  12   1   0     1569.44     1673.55    208.05 o 
  13   1   0        3.26      -10.32     67.19 o 
   1   2   0     7753.37     7047.37     98.46 o 
   2   2   0    27343.33    30106.15    300.91 o 
   3   2   0    15768.76    14748.25    228.66 o 
   4   2   0    50342.55    47816.90    374.86 o 
   5   2   0      285.82      252.35     24.41 o 
   6   2   0     1064.61     1241.05     56.40 o 
   7   2   0    23246.25    22824.02    281.72 o 
   8   2   0     7224.84     7397.93    179.27 o 
   9   2   0      469.35      465.63     72.47 o 
  10   2   0     2142.16     2217.84    141.70 o 
  11   2   0     7764.50     8403.44    274.06 o 
  12   2   0      950.32     1260.43    166.81 o 
  13   2   0       21.99       94.39    113.10 o 
   1   3   0      303.54      353.78     64.20 o 
   2   3   0     7655.31     8270.69    122.86 o 
   3   3   0    26017.71    26584.26    248.19 o 
   4   3   0    20077.79    20087.86    197.22 o 
   5   3   0     2185.34     2141.33     53.96 o 
   6   3   0      645.24      777.07     88.45 o 
   7   3   0    28447.63    27677.35    319.25 o 
   8   3   0     2612.30     2990.62    122.60 o 
   9   3   0    11443.10    11145.01    251.89 o 
  10   3   0      726.05      724.05     93.78 o 
  11   3   0    16824.51    17438.28    925.45 o 
  12   3   0       84.89      117.77     70.42 o 
  13   3   0     2503.05     2993.76    276.64 o 
   0   4   0    62207.87    64825.88    973.35 o 
   1   4   0     2460.70     3166.56     56.08 o 
   2   4   0     2135.33     1798.69     54.11 o 
   3   4   0     2739.80     3048.66     62.01 o 
   4   4   0       60.30       70.39     15.15 o 
   5   4   0      457.36      358.44     26.88 o 
   6   4   0     1642.14     1552.75     52.56 o 
   7   4   0      427.72      380.89     40.34 o 
   8   4   0       92.37      110.30     39.78 o 
   9   4   0     2058.63     2262.57    111.86 o 
  10   4   0      806.00      849.04    100.76 o 
  11   4   0     1128.76     1288.32    166.38 o 
  12   4   0     1026.32     1105.91    127.47 o 
  13   4   0       15.19      101.76    118.76 o 
   1   5   0    44664.02    46763.54    430.17 o 
   2   5   0     3022.25     3135.62     54.46 o 
   3   5   0     8686.91     9126.60    135.65 o 
   4   5   0    15285.05    15745.51    181.59 o 
   5   5   0    55442.09    53926.38    734.00 o 
   6   5   0    10748.17    10579.87    142.21 o 
   7   5   0        2.23       29.92     40.75 o 
   8   5   0     9673.90     9577.07    274.39 o 
   9   5   0    17781.33    18391.87    323.51 o 
  10   5   0      364.56      385.77     78.51 o 
  11   5   0      133.94      228.88     72.45 o 
  12   5   0     5697.86     5684.41    240.93 o 
   0   6   0       28.91       30.74     17.72 o 
   1   6   0   128790.32   125409.22   1611.36 o 
   2   6   0   268930.69   252103.47   2189.89 o 
   3   6   0    17924.17    17090.65    182.24 o 
   4   6   0      305.08      293.99     26.99 o 
   5   6   0    73527.42    70119.06    648.98 o 
   6   6   0    85067.85    80957.75   1002.43 o 
   7   6   0       25.49        7.62     24.39 o 
   8   6   0     2543.73     2552.14    109.99 o 
   9   6   0    12578.30    12423.93    369.57 o 
  10   6   0       47.14      162.89     50.85 o 
  11   6   0      160.17      157.95     65.44 o 
  12   6   0      351.68      280.04    127.27 o 
   1   7   0    15315.28    16638.07    162.49 o 
   2   7   0     2568.41     3638.29    138.23 o 
   3   7   0    11263.76    11036.86    177.15 o 
   4   7   0      212.61      259.44     37.23 o 
   5   7   0      171.54      183.51     41.03 o 
   6   7   0    12515.47    12049.42    207.10 o 
   7   7   0     3132.32     3163.18    149.23 o 
   8   7   0      302.68      342.46     95.46 o 
   9   7   0     3467.72     3591.46    138.02 o 
  10   7   0    18077.67    18408.16    590.85 o 
  11   7   0        6.74        0.85     82.77 o 
  12   7   0      253.62      219.10    117.63 o 
   0   8   0     6514.37     7669.61    133.08 o 
   1   8   0    52303.71    53460.76    593.55 o 
   2   8   0   125879.84   125356.05   1527.57 o 
   3   8   0     1195.03     1030.88     39.86 o 
   4   8   0     2989.06     3172.32     73.47 o 
   5   8   0    42101.26    41801.77    404.40 o 
   6   8   0    34042.94    33273.09    352.97 o 
   7   8   0      324.92      358.84     42.60 o 
   8   8   0       30.99      103.52     41.14 o 
   9   8   0    10355.17    11126.13    322.26 o 
  10   8   0     3936.34     4351.51    210.87 o 
  11   8   0       77.17        8.22     80.22 o 
  12   8   0      536.30      855.16    183.39 o 
   1   9   0     4697.25     5149.36     75.65 o 
   2   9   0     1483.16     1449.29     67.91 o 
   3   9   0     2576.01     2467.29     61.29 o 
   4   9   0        4.20       -6.22     16.08 o 
   5   9   0    26711.23    26602.54    311.05 o 
   6   9   0    29214.50    28891.77    321.63 o 
   7   9   0       10.87       28.13     28.70 o 
   8   9   0      143.89      197.16     65.02 o 
   9   9   0    27116.41    27419.83   1854.02 o 
  10   9   0    16125.81    16140.07    491.21 o 
  11   9   0        0.80        2.76     67.20 o 
   0  10   0    32910.96    35694.48    911.00 o 
   1  10   0     7659.37     8219.22    265.15 o 
   2  10   0     3608.72     3840.48     69.59 o 
   3  10   0    10131.87    10809.25    126.25 o 
   4  10   0     5243.02     5497.57    101.70 o 
   5  10   0     1057.88     1173.18     54.30 o 
   6  10   0     1180.17     1272.74     76.24 o 
   7  10   0     5517.61     5405.21    151.27 o 
   8  10   0      979.80      959.55    132.37 o 
   9  10   0     1327.40     1903.98    166.38 o 
  10  10   0     3634.87     3781.23    208.53 o 
  11  10   0       62.27       -4.74     70.24 o 
   1  11   0     4248.88     4319.97     73.38 o 
   2  11   0      312.14      308.35     24.55 o 
   3  11   0    10022.52     9681.19    169.99 o 
   4  11   0     3085.20     2807.74     91.93 o 
   5  11   0      552.62      523.47     54.80 o 
   6  11   0     4156.86     4018.21    128.15 o 
   7  11   0    16289.97    16452.27    286.89 o 
   8  11   0      672.84      818.90    132.79 o 
   9  11   0      345.51      308.43     87.47 o 
  10  11   0     1622.51     1818.39    243.48 o 
  11  11   0     2432.89     3080.73    452.66 o 
   0  12   0    37724.32    38411.34    496.48 o 
   1  12   0      836.11      690.58     32.97 o 
   2  12   0      296.70      598.02     69.47 o 
   3  12   0    14364.69    14094.37    189.26 o 
   4  12   0     7876.53     7543.71    133.92 o 
   5  12   0      119.45      202.49     41.93 o 
   6  12   0       80.15      106.76     39.10 o 
   7  12   0      456.43      424.02     95.24 o 
   8  12   0       32.06       51.33     58.49 o 
   9  12   0      150.24      182.55     76.14 o 
  10  12   0      203.37      178.32     82.24 o 
  11  12   0     1065.15      966.66    141.27 o 
   1  13   0    17962.71    18575.47    470.69 o 
   2  13   0       42.12       24.43     25.91 o 
   3  13   0     9448.51     9897.32    156.11 o 
   4  13   0    12999.05    12508.19    186.03 o 
   5  13   0     2920.24     2793.82    106.62 o 
   6  13   0     5905.89     6121.55    327.09 o 
   7  13   0      234.37      234.96     72.56 o 
   8  13   0     5715.01     5575.59    234.07 o 
   9  13   0        7.93       36.21     66.69 o 
  10  13   0     6392.80     6390.46    449.12 o 
  11  13   0       14.20      -25.62     84.39 o 
   0  14   0    12212.94    12141.42    374.43 o 
   1  14   0     6025.38     5915.76    125.77 o 
   2  14   0      523.77      510.02     46.09 o 
   3  14   0     9655.65     9529.31    165.94 o 
   4  14   0    12920.17    12721.82    192.35 o 
   5  14   0     2320.95     2352.06    137.23 o 
   6  14   0     1036.80      944.79     77.23 o 
   7  14   0     5410.37     5798.31    332.34 o 
   8  14   0     6415.89     6317.23    380.67 o 
   9  14   0      523.48      567.97    167.38 o 
  10  14   0       28.70      -87.32     89.85 o 
  11  14   0      211.19      269.27    165.82 o 
   1  15   0     6144.36     6545.33    195.30 o 
   2  15   0      590.69      622.81     71.91 o 
   3  15   0      419.67      431.26     51.69 o 
   4  15   0    27477.11    26438.45    315.42 o 
   5  15   0     8459.53     8313.76    192.61 o 
   6  15   0     1203.13     1004.08     81.08 o 
   7  15   0     7514.03     7441.65    261.07 o 
   8  15   0    20768.80    21286.50    491.47 o 
   9  15   0      818.32      765.87    121.19 o 
  10  15   0      246.89      317.91    174.32 o 
   0  16   0    18237.00    17153.89    495.75 o 
   1  16   0    12072.00    12434.27    288.76 o 
   2  16   0     7011.56     6646.73    205.41 o 
   3  16   0     4292.37     4074.70    129.63 o 
   4  16   0      528.95      452.74    144.27 o 
   5  16   0     2141.19     2102.75    102.46 o 
   6  16   0     1341.70     1320.11     91.86 o 
   7  16   0      116.63      -20.85     89.57 o 
   8  16   0     1129.07     1267.36    139.73 o 
   9  16   0       24.30        3.07     86.59 o 
  10  16   0       45.44      -46.04     73.55 o 
   1  17   0      847.10      726.63    125.42 o 
   2  17   0     1608.72     1707.59    116.73 o 
   3  17   0      649.30      657.68     65.76 o 
   4  17   0       31.89      108.28     52.80 o 
   5  17   0     2026.13     2396.42    146.26 o 
   6  17   0     2725.57     2656.84    175.88 o 
   7  17   0       80.58        4.47     52.40 o 
   8  17   0      688.04      638.79    158.02 o 
   9  17   0       43.74      -67.51     67.51 o 
  10  17   0       58.52      112.81    145.12 o 
   0  18   0     3931.00     3642.29    231.58 o 
   1  18   0      775.65      753.85     88.25 o 
   2  18   0       28.27       -8.64     47.67 o 
   3  18   0      846.64      921.24     77.36 o 
   4  18   0     1906.84     1705.16    128.92 o 
   5  18   0     1036.62      807.54    103.49 o 
   6  18   0     2672.35     2489.72    181.26 o 
   7  18   0     1628.89     1073.13    199.26 o 
   8  18   0       56.03      159.30    114.80 o 
   9  18   0      893.76      769.56    200.40 o 
   1  19   0      388.24      409.55     79.71 o 
   2  19   0      197.46      154.87     98.50 o 
   3  19   0      673.34      716.54     74.31 o 
   4  19   0     2069.46     2058.91    142.95 o 
   5  19   0     1451.98     1152.78    167.80 o 
   6  19   0      739.90      671.09    102.18 o 
   7  19   0      127.45      -62.64     81.63 o 
   8  19   0     1900.97     2135.48    274.38 o 
   9  19   0        3.61       29.76    110.54 o 
   0  20   0     2248.01     2160.14    206.07 o 
   1  20   0      851.35      970.78    108.88 o 
   2  20   0      588.09      672.85    147.68 o 
   3  20   0      813.01     1022.56    116.35 o 
   4  20   0      427.81      388.52     85.25 o 
   5  20   0       23.16       37.72     62.23 o 
   6  20   0       19.59       21.91     72.56 o 
   7  20   0     1120.56      890.02    202.38 o 
   8  20   0      375.85      547.90    178.57 o 
   1  21   0     2211.68     2410.19    285.29 o 
   2  21   0     3978.94     4227.93    198.27 o 
   3  21   0     4930.68     4584.25    206.38 o 
   4  21   0     2579.06     2320.24    281.18 o 
   5  21   0      143.96      241.06    123.87 o 
   6  21   0     9941.72     9836.81    327.88 o 
   7  21   0      347.15      221.66    142.01 o 
   0  22   0      207.97      392.29    128.68 o 
   1  22   0     1111.39     1372.57    133.99 o 
   2  22   0     2438.14     2334.19    162.78 o 
   3  22   0       23.79       73.57     63.10 o 
   4  22   0      360.08      418.79     93.13 o 
   5  22   0      689.54      526.44    196.71 o 
   6  22   0      146.54      160.15    134.92 o 
   1  23   0     1162.31     1080.44    129.85 o 
   2  23   0      728.34      737.98    115.95 o 
   3  23   0     1081.87      857.35    124.12 o 
   4  23   0      984.93      808.81    124.63 o 
   5  23   0       57.38        2.85     71.55 o 
   0  24   0        6.96      -30.61    102.61 o 
   1  24   0     2962.52     3190.40    362.81 o 
   2  24   0     5477.54     5201.08    241.84 o 
   3  24   0       24.23      -38.71     73.32 o 
   4  24   0       87.12      -21.45     82.20 o 
   1  25   0       38.24       28.63    121.88 o 
   2  25   0       97.74      146.11     86.00 o 
   3  25   0        0.89       70.93     75.61 o 
 -13   1   1      704.98      647.98    112.87 o 
 -12   1   1     2199.51     2271.06    157.64 o 
 -11   1   1     1807.99     1948.57    172.34 o 
 -10   1   1     3158.74     2952.14    185.80 o 
  -9   1   1    12078.25    11541.58    203.09 o 
  -8   1   1     1465.80     1487.43     71.35 o 
  -7   1   1     8335.28     8412.93    189.42 o 
  -6   1   1     8248.88     8787.75    163.93 o 
  -5   1   1     7474.73     8049.54    138.16 o 
  -4   1   1     1370.62     1057.78     56.17 o 
  -3   1   1      326.92      356.09     23.85 o 
  -2   1   1     8762.26    10206.63    158.26 o 
  -1   1   1    27787.30    27397.18    531.18 o 
   0   1   1   129107.05   116602.71   2410.43 o 
   2   1   1    17008.54    18766.81    206.82 o 
   3   1   1    72936.73    68219.98    556.62 o 
   4   1   1    66498.55    63769.75    517.55 o 
   5   1   1     5323.61     5420.67    176.33 o 
   6   1   1       12.91       38.13     24.48 o 
   7   1   1    19275.94    18745.06    409.52 o 
   8   1   1      159.41      216.32     53.90 o 
   9   1   1     3997.02     4354.34    436.51 o 
  10   1   1       41.90       21.75     45.96 o 
  11   1   1     1780.87     2256.31    160.31 o 
  12   1   1       45.72       33.19     64.20 o 
 -13   2   1       46.70        8.34     67.46 o 
 -12   2   1      487.13      373.44    133.79 o 
 -11   2   1       27.72      -36.10     51.80 o 
 -10   2   1     3536.66     3581.76    136.59 o 
  -9   2   1       23.34       -1.69     32.22 o 
  -8   2   1     4063.80     3902.72    107.91 o 
  -7   2   1      324.95      469.96     72.74 o 
  -6   2   1     4456.64     4490.02    100.89 o 
  -5   2   1     3516.08     3395.51     87.63 o 
  -4   2   1     5208.33     4931.42     87.97 o 
  -3   2   1      586.33      693.99     29.90 o 
  -2   2   1      435.89      469.35     20.30 o 
  -1   2   1      144.13      134.06     12.33 o 
   1   2   1      105.92       79.82     14.68 o 
   2   2   1      506.76      476.18     24.06 o 
   3   2   1    41011.83    40361.05    354.87 o 
   4   2   1    46085.91    49117.69    416.08 o 
   5   2   1      327.97      440.51     30.24 o 
   6   2   1    18205.05    18090.13    227.94 o 
   7   2   1    57703.39    56815.53    654.49 o 
   8   2   1        1.41       47.50     47.05 o 
   9   2   1      911.34     1018.02    102.87 o 
  10   2   1    16500.64    17259.01    400.35 o 
  11   2   1    16385.70    17533.47    423.97 o 
  12   2   1     1714.64     2248.54    169.67 o 
 -13   3   1     1657.73     1868.10    278.20 o 
 -12   3   1     1874.38     1769.54    221.66 o 
 -11   3   1        0.72      -16.16     48.51 o 
 -10   3   1      396.52      316.16     59.31 o 
  -9   3   1     4990.34     4664.71    147.12 o 
  -8   3   1      764.96      855.12     58.60 o 
  -7   3   1        5.06      108.10     63.78 o 
  -6   3   1     6824.28     7136.72    105.80 o 
  -5   3   1    11484.77    12397.63    139.69 o 
  -4   3   1      360.98      505.27     30.60 o 
  -3   3   1      157.34      200.81     19.16 o 
  -2   3   1    45156.45    47394.18    665.43 o 
  -1   3   1    24171.05    26367.88    435.94 o 
   0   3   1      116.21      106.21     14.46 o 
   1   3   1    25904.92    27322.50    519.25 o 
   2   3   1    19947.73    21370.25    421.54 o 
   3   3   1     2905.96     3201.42     64.78 o 
   4   3   1    14460.80    15125.74    178.99 o 
   5   3   1      307.76      380.55     28.34 o 
   6   3   1     3877.24     4199.53     87.81 o 
   7   3   1     2896.35     3043.67    111.22 o 
   8   3   1     6586.88     7115.51    206.00 o 
   9   3   1     1819.89     1929.42    155.61 o 
  10   3   1     4067.26     4659.37    269.70 o 
  11   3   1    10408.66    10525.59    709.75 o 
  12   3   1     4265.06     4880.24    232.19 o 
 -12   4   1      340.06      274.76     80.35 o 
 -11   4   1      178.22       75.29     93.68 o 
 -10   4   1      630.55      506.21    126.26 o 
  -9   4   1       99.81      104.15     42.05 o 
  -8   4   1     3976.67     3719.72    164.88 o 
  -7   4   1     2562.56     2520.23     81.53 o 
  -6   4   1     1999.43     1866.02     54.50 o 
  -5   4   1     1782.92     1749.08     47.60 o 
  -4   4   1       76.54       95.30     15.52 o 
  -3   4   1     2106.03     2232.98     58.73 o 
  -2   4   1    14516.84    16261.06    180.79 o 
  -1   4   1       90.64      176.64     54.28 o 
   0   4   1      575.61      609.73     65.15 o 
   1   4   1    30242.88    31317.11    476.71 o 
   2   4   1     6581.16     6896.97    156.30 o 
   3   4   1       28.68      104.17     17.99 o 
   4   4   1     4576.95     4261.23    102.69 o 
   5   4   1    73947.19    72696.36    754.42 o 
   6   4   1    14090.88    14337.65    221.25 o 
   7   4   1     4428.45     4756.31    113.36 o 
   8   4   1    22515.91    22498.41    352.23 o 
   9   4   1    36721.25    36393.69    734.69 o 
  10   4   1      203.95       73.27     81.07 o 
  11   4   1      569.66      523.27     97.74 o 
  12   4   1    17495.54    18054.21   1208.90 o 
 -12   5   1       16.71      -66.04     75.96 o 
 -11   5   1     2732.90     3117.94    164.61 o 
 -10   5   1     4382.74     4333.28    151.83 o 
  -9   5   1       33.71       67.90     39.77 o 
  -8   5   1     1969.66     1827.90     93.64 o 
  -7   5   1     6823.40     7423.77    140.40 o 
  -6   5   1     1320.77     1342.19     48.41 o 
  -5   5   1     3652.09     3886.70     80.35 o 
  -4   5   1     7646.76     8090.99    123.06 o 
  -3   5   1    13842.79    13634.98    146.97 o 
  -2   5   1     8350.08     8257.74    107.88 o 
  -1   5   1     8785.53     9659.49    154.86 o 
   0   5   1    13255.42    15406.39    180.31 o 
   1   5   1    51673.11    50659.95    793.32 o 
   2   5   1     5092.66     4846.57    118.48 o 
   3   5   1    16982.16    18122.40    367.19 o 
   4   5   1     2275.72     2114.94     92.75 o 
   5   5   1    41319.02    40130.91    391.10 o 
   6   5   1     2936.29     2914.02     85.07 o 
   7   5   1     1450.95     1495.21     69.13 o 
   8   5   1     6116.33     6137.75    241.98 o 
   9   5   1     8558.98     8302.13    476.33 o 
  10   5   1      190.25      238.84     71.24 o 
  11   5   1      535.73      587.49    247.02 o 
  12   5   1     1017.03     1209.69    139.54 o 
 -12   6   1     1364.11     1584.75    214.00 o 
 -11   6   1       27.95       96.08     62.02 o 
 -10   6   1     4242.55     4157.80    150.47 o 
  -9   6   1      737.06      841.43     75.76 o 
  -8   6   1        1.79       21.51     33.58 o 
  -7   6   1     2862.88     2893.80    105.53 o 
  -6   6   1    17144.45    16791.23    235.32 o 
  -5   6   1     2246.23     2229.22     61.42 o 
  -4   6   1       89.79      127.67     19.43 o 
  -3   6   1    10767.71    10194.07    141.74 o 
  -2   6   1    11681.08    11574.28    197.78 o 
  -1   6   1     8159.00     9067.79    208.90 o 
   0   6   1     4427.24     4622.42     96.30 o 
   1   6   1    47326.27    47058.62    629.59 o 
   2   6   1    13016.48    12880.32    259.42 o 
   3   6   1      801.14      617.11     51.67 o 
   4   6   1    22970.90    23278.77    278.91 o 
   5   6   1    57873.76    57443.43    523.09 o 
   6   6   1    31907.49    31886.63    452.39 o 
   7   6   1     1371.57     1311.51     66.62 o 
   8   6   1     9279.46     9614.16    216.27 o 
   9   6   1    13811.92    14588.02    287.32 o 
  10   6   1     1201.69     1458.13    339.14 o 
  11   6   1     1035.32     1243.91    129.47 o 
  12   6   1     5757.47     5694.72    363.95 o 
 -12   7   1     5580.08     5420.06    342.97 o 
 -11   7   1       88.64       64.13    111.39 o 
 -10   7   1      270.81      361.74     84.51 o 
  -9   7   1     7115.23     7347.84    300.76 o 
  -8   7   1      123.09      118.20     41.85 o 
  -7   7   1     1027.34     1071.28     70.49 o 
  -6   7   1    10457.20    10055.70    171.05 o 
  -5   7   1     3829.23     3669.13     80.47 o 
  -4   7   1     2992.10     3256.18     77.94 o 
  -3   7   1      625.73      492.32     30.26 o 
  -2   7   1    44298.24    42517.61    539.19 o 
  -1   7   1     1799.48     1659.48     47.20 o 
   0   7   1     1503.86     1936.16     69.18 o 
   1   7   1    56834.20    54505.73    404.90 o 
   2   7   1    32734.34    31307.55    257.67 o 
   3   7   1     4342.26     4759.18    107.84 o 
   4   7   1      362.47      524.54     36.67 o 
   5   7   1    43735.48    41073.38    799.58 o 
   6   7   1    12614.57    12226.07    267.32 o 
   7   7   1     5555.30     5816.50    129.95 o 
   8   7   1       26.45       59.26     54.99 o 
   9   7   1     3190.99     3199.69    132.11 o 
  10   7   1      410.32      361.70    287.13 o 
  11   7   1     3588.04     2874.15    264.74 o 
 -12   8   1     5444.50     5498.58    354.02 o 
 -11   8   1       73.64      119.85     72.79 o 
 -10   8   1    12088.51    11700.59    604.87 o 
  -9   8   1       14.45       14.27     54.92 o 
  -8   8   1    10202.19    10192.09    290.65 o 
  -7   8   1     6542.01     6591.74    159.39 o 
  -6   8   1    34138.79    32729.21    340.08 o 
  -5   8   1     3114.76     3533.37     80.31 o 
  -4   8   1     1880.31     1846.54     52.33 o 
  -3   8   1    15767.11    15285.22    189.88 o 
  -2   8   1      310.43      330.23     48.04 o 
  -1   8   1      244.21      376.30     29.17 o 
   0   8   1      646.34      706.84     53.33 o 
   1   8   1    20042.29    21097.56    206.10 o 
   2   8   1     1109.67     1258.52     44.87 o 
   3   8   1     6688.26     7515.09    112.38 o 
   4   8   1       46.25       64.52     25.98 o 
   5   8   1      312.57      378.72     38.05 o 
   6   8   1       47.02       53.90     28.21 o 
   7   8   1      165.29      230.10     41.79 o 
   8   8   1     3089.28     3275.14    129.27 o 
   9   8   1     7370.75     7369.76    202.37 o 
  10   8   1      189.33      179.42    103.17 o 
  11   8   1       26.73       -7.37    100.91 o 
 -12   9   1     1224.14     1123.86    164.40 o 
 -11   9   1       18.45      144.57     71.58 o 
 -10   9   1       42.84       39.93     66.61 o 
  -9   9   1     5280.31     5519.39    533.45 o 
  -8   9   1      867.72      790.49    126.84 o 
  -7   9   1      891.57     1062.40    145.55 o 
  -6   9   1     4089.46     4049.75     95.18 o 
  -5   9   1    14656.78    14196.88    181.65 o 
  -4   9   1      265.33      424.99     29.31 o 
  -3   9   1    12975.71    13873.32    176.24 o 
  -2   9   1     8957.86     9073.54    261.20 o 
  -1   9   1     4311.39     4663.49     66.32 o 
   0   9   1    11108.76    11602.95    180.57 o 
   1   9   1     3882.43     4184.59     71.62 o 
   2   9   1     9650.46     9792.86    115.59 o 
   3   9   1       34.40       30.21     15.53 o 
   4   9   1    20095.61    20506.07    249.87 o 
   5   9   1       31.93       47.63     28.43 o 
   6   9   1     1503.91     1544.84     69.34 o 
   7   9   1     3595.55     3538.75    105.50 o 
   8   9   1     2310.22     2391.42    113.94 o 
   9   9   1     2144.56     2195.86    193.88 o 
  10   9   1     4197.65     4580.72    381.94 o 
  11   9   1      438.26      354.87    130.39 o 
 -12  10   1      451.38      462.58    166.10 o 
 -11  10   1      128.99       14.52     71.70 o 
 -10  10   1     7230.10     7392.34    281.35 o 
  -9  10   1        0.02       33.57     57.15 o 
  -8  10   1     3490.42     3466.29    182.54 o 
  -7  10   1      358.50      308.70     85.18 o 
  -6  10   1     4698.34     4565.22    128.58 o 
  -5  10   1     3342.59     3279.12    175.69 o 
  -4  10   1     5369.99     5130.50    160.11 o 
  -3  10   1     1531.56     1459.89     79.40 o 
  -2  10   1      572.28      776.46     74.13 o 
  -1  10   1     8520.86     8699.77    164.37 o 
   0  10   1      217.31      281.82     43.57 o 
   1  10   1       51.89      121.02     18.23 o 
   2  10   1       87.70       60.52     25.58 o 
   3  10   1     1111.11     1109.85     66.97 o 
   4  10   1      659.47      593.31     34.17 o 
   5  10   1     1334.21     1338.73     61.65 o 
   6  10   1     4468.84     4224.01    108.29 o 
   7  10   1    19763.92    19849.00    323.61 o 
   8  10   1       11.56       38.41     60.09 o 
   9  10   1      696.16      921.29    120.83 o 
  10  10   1     7502.65     8312.62    302.73 o 
  11  10   1     7548.26     7743.19    416.67 o 
 -12  11   1     1056.14     1447.28    245.75 o 
 -11  11   1     1707.43     1412.52    157.82 o 
 -10  11   1      131.43      116.30     75.82 o 
  -9  11   1        9.27      -43.78     57.25 o 
  -8  11   1     1240.21     1098.10    156.60 o 
  -7  11   1     5780.00     5847.18    569.16 o 
  -6  11   1     3596.73     3602.67    116.91 o 
  -5  11   1     1739.38     1816.90     88.45 o 
  -4  11   1      473.79      559.04     48.96 o 
  -3  11   1    21391.61    21930.60    361.45 o 
  -2  11   1      180.51      200.44     31.12 o 
  -1  11   1    15441.57    15395.39    245.10 o 
   0  11   1      230.10      304.96     32.24 o 
   1  11   1    19501.72    20130.33    211.21 o 
   2  11   1     9772.55     9409.20    117.74 o 
   3  11   1    43573.24    43289.55    559.78 o 
   4  11   1     2973.68     3111.13     70.70 o 
   5  11   1      666.77      820.33     65.68 o 
   6  11   1    12697.84    12853.35    243.82 o 
   7  11   1     7930.27     8281.75    198.17 o 
   8  11   1      850.19      818.26    106.99 o 
   9  11   1     2388.50     2491.74    172.47 o 
  10  11   1    11648.84    11719.54    986.96 o 
  11  11   1       54.16        6.80     98.92 o 
 -12  12   1      726.67      817.74    205.50 o 
 -11  12   1       68.64      151.96     84.75 o 
 -10  12   1      804.77      846.12    134.35 o 
  -9  12   1      552.32      545.65    240.22 o 
  -8  12   1     2663.55     2286.46    153.39 o 
  -7  12   1      626.58      605.97    200.25 o 
  -6  12   1      805.64      811.57     66.65 o 
  -5  12   1     5398.05     5474.82    140.01 o 
  -4  12   1    12402.26    12128.15    273.33 o 
  -3  12   1     2170.85     2239.71     87.30 o 
  -2  12   1     7759.29     7563.51    144.74 o 
  -1  12   1    27853.19    28070.40    337.41 o 
   0  12   1    28935.96    29246.17    281.13 o 
   1  12   1     3826.20     3932.74     76.28 o 
   2  12   1    14327.76    13823.11    155.73 o 
   3  12   1    50410.75    49687.77    567.71 o 
   4  12   1    14358.39    14772.72    328.18 o 
   5  12   1     6909.00     6691.14    165.08 o 
   6  12   1    23450.74    23654.97    397.06 o 
   7  12   1    25186.34    24582.18    556.66 o 
   8  12   1     4256.00     4327.44    634.78 o 
   9  12   1     1678.07     1801.62    154.51 o 
  10  12   1    12188.72    12487.35   1000.42 o 
 -11  13   1      254.97      270.22    201.39 o 
 -10  13   1     1123.67     1126.71    176.30 o 
  -9  13   1      866.87      904.63    123.64 o 
  -8  13   1     1611.03     1752.45    142.58 o 
  -7  13   1      684.03      746.70    235.69 o 
  -6  13   1      164.46      149.06     41.32 o 
  -5  13   1     8682.43     8628.88    182.84 o 
  -4  13   1    17758.67    17532.96    230.15 o 
  -3  13   1        5.67        7.56     34.56 o 
  -2  13   1     1935.93     1755.32     71.51 o 
  -1  13   1    38462.66    38434.14    438.45 o 
   0  13   1    16163.40    15921.69    284.09 o 
   1  13   1      580.31      616.03     43.54 o 
   2  13   1     5633.68     5569.07    141.28 o 
   3  13   1    31165.91    30267.99    328.08 o 
   4  13   1      180.42      130.61     38.82 o 
   5  13   1     3338.97     3621.17    141.13 o 
   6  13   1     8303.96     8412.00    201.74 o 
   7  13   1     7721.61     7654.05    199.40 o 
   8  13   1      896.15      756.07    184.95 o 
   9  13   1     1207.09     1201.89    138.56 o 
  10  13   1      147.19      189.15     82.81 o 
  11  13   1      463.76      160.71    138.32 o 
 -11  14   1       73.29       12.76    135.49 o 
 -10  14   1     8271.76     8826.05    329.66 o 
  -9  14   1      810.42      846.13    125.48 o 
  -8  14   1    19658.01    19067.05    451.21 o 
  -7  14   1      293.74      288.23     73.34 o 
  -6  14   1     5241.58     5310.03    184.54 o 
  -5  14   1    21655.29    21171.32    272.70 o 
  -4  14   1    42691.53    41488.94    427.43 o 
  -3  14   1      845.16      938.41     73.24 o 
  -2  14   1       77.32      121.00     31.27 o 
  -1  14   1    42299.30    42286.42    479.83 o 
   0  14   1    19772.85    18795.42    405.47 o 
   1  14   1      701.51      754.14    107.57 o 
   2  14   1     3189.50     3259.81    264.20 o 
   3  14   1     7682.09     7875.87    141.42 o 
   4  14   1       39.74       24.15     35.62 o 
   5  14   1       27.35       12.54     32.78 o 
   6  14   1      421.31      486.86     64.67 o 
   7  14   1      112.36       73.86     46.77 o 
   8  14   1       91.99       62.61     79.79 o 
   9  14   1       17.14      -32.10     67.66 o 
  10  14   1        5.44      119.42     82.79 o 
 -11  15   1     4249.29     4725.33    391.16 o 
 -10  15   1     3970.37     4394.27    244.75 o 
  -9  15   1     4439.81     4828.35    238.09 o 
  -8  15   1     8133.83     7950.75    610.54 o 
  -7  15   1    10945.56    11148.70    355.73 o 
  -6  15   1     6889.69     6784.55    176.78 o 
  -5  15   1     9845.28     9375.87    170.66 o 
  -4  15   1    11805.76    11101.99    181.48 o 
  -3  15   1     4638.51     4618.97    126.48 o 
  -2  15   1      283.77      221.16     39.59 o 
  -1  15   1       27.25       63.73     44.51 o 
   0  15   1      456.38      505.68     88.58 o 
   1  15   1      432.84      442.54     66.40 o 
   2  15   1     1005.37     1151.14     72.35 o 
   3  15   1     2679.18     2481.01     98.49 o 
   4  15   1      280.74      290.18     48.11 o 
   5  15   1     1823.92     1879.73     98.83 o 
   6  15   1     2105.11     2122.96    111.85 o 
   7  15   1      314.19      279.89     80.14 o 
   8  15   1      310.50      365.98     92.52 o 
   9  15   1      975.45      800.47    126.13 o 
  10  15   1     1200.78     1162.70    299.18 o 
 -10  16   1     4886.18     4821.24    259.10 o 
  -9  16   1      398.72      360.10     98.29 o 
  -8  16   1     6744.20     6842.51    349.63 o 
  -7  16   1     3956.66     4301.48    264.74 o 
  -6  16   1    15444.26    14714.25    276.68 o 
  -5  16   1     2851.37     2951.42    115.81 o 
  -4  16   1     3765.95     3640.23    157.02 o 
  -3  16   1    21421.18    20474.19    402.46 o 
  -2  16   1    12292.58    12456.56    294.78 o 
  -1  16   1       90.09      113.95     52.11 o 
   0  16   1       49.83       71.86     46.29 o 
   1  16   1     9677.51     9870.33    462.73 o 
   2  16   1     1282.39     1199.67     79.81 o 
   3  16   1      669.59      764.86     99.35 o 
   4  16   1      977.27     1064.35    161.28 o 
   5  16   1      334.71      254.12     68.32 o 
   6  16   1       36.24       44.95     44.29 o 
   7  16   1       14.99       56.85     63.48 o 
   8  16   1       32.74       16.83     64.89 o 
   9  16   1      182.62      125.93     86.00 o 
  10  16   1      119.84       28.63    139.74 o 
 -10  17   1      215.68      184.99     93.04 o 
  -9  17   1      173.77       62.83    127.13 o 
  -8  17   1       91.58      161.87    135.20 o 
  -7  17   1      583.04      379.29    182.11 o 
  -6  17   1      804.57      822.14    104.05 o 
  -5  17   1     1376.42     1421.29    154.90 o 
  -4  17   1        9.41       30.47     35.91 o 
  -3  17   1     9582.83     9629.23    266.36 o 
  -2  17   1      183.07      198.81     63.26 o 
  -1  17   1     7475.92     7360.86    224.73 o 
   0  17   1       18.54       20.84     48.15 o 
   1  17   1    15435.89    15000.13    447.99 o 
   2  17   1      228.96      305.98     53.16 o 
   3  17   1     5635.14     5657.13    206.94 o 
   4  17   1     4359.34     4577.75    189.30 o 
   5  17   1     4666.83     5070.30    206.11 o 
   6  17   1     2147.10     2463.36    211.31 o 
   7  17   1      151.42      207.77    111.39 o 
   8  17   1     9184.81     9214.27    488.38 o 
   9  17   1      933.73      886.69    140.15 o 
  -9  18   1      124.03       29.23     77.83 o 
  -8  18   1      274.11      287.54     85.45 o 
  -7  18   1        3.36      128.12    108.84 o 
  -6  18   1       49.13       61.81     57.72 o 
  -5  18   1      392.00      480.30     84.00 o 
  -4  18   1       66.17       65.61     39.93 o 
  -3  18   1      581.35      571.95     84.52 o 
  -2  18   1      104.15      158.06     59.10 o 
  -1  18   1       36.98       79.60     49.92 o 
   0  18   1     1190.53     1264.51    107.32 o 
   1  18   1      799.02      869.86     94.75 o 
   2  18   1      508.90      498.39     66.08 o 
   3  18   1     2576.28     2318.21    348.36 o 
   4  18   1     7094.84     7084.78    244.88 o 
   5  18   1     2864.91     3020.85    169.62 o 
   6  18   1     1800.87     1647.28    137.73 o 
   7  18   1     3038.00     3315.76    298.47 o 
   8  18   1     2988.25     2978.74    305.56 o 
   9  18   1     1420.06     1567.46    260.49 o 
  -9  19   1      351.14      214.00    152.21 o 
  -8  19   1       34.46       15.59    115.36 o 
  -7  19   1     1748.54     1862.24    253.12 o 
  -6  19   1       15.60      292.23    139.74 o 
  -5  19   1     2663.04     2209.09    214.14 o 
  -4  19   1        8.36       64.33     43.21 o 
  -3  19   1    12283.46    11854.10    315.47 o 
  -2  19   1     2801.31     2868.63    155.21 o 
  -1  19   1     1612.05     1511.70    119.35 o 
   0  19   1     4971.47     5212.27    201.43 o 
   1  19   1    20975.22    20949.34    434.39 o 
   2  19   1     1098.33     1143.35    112.63 o 
   3  19   1      496.17      359.37     81.36 o 
   4  19   1    13386.01    13554.35    356.18 o 
   5  19   1     9513.65     9889.21    316.75 o 
   6  19   1      694.86      777.09    117.06 o 
   7  19   1       11.15       62.93    112.81 o 
   8  19   1     5610.18     6331.62    427.44 o 
  -8  20   1     2121.28     2289.68    297.34 o 
  -7  20   1     3576.32     3453.23    327.10 o 
  -6  20   1    13222.90    13521.81    591.27 o 
  -5  20   1      108.96      100.56     63.33 o 
  -4  20   1       36.23       37.04     58.20 o 
  -3  20   1    20571.11    18959.59    424.99 o 
  -2  20   1    13538.88    14013.07    567.46 o 
  -1  20   1      333.45      386.36     78.72 o 
   0  20   1     4362.98     4524.38    197.96 o 
   1  20   1    16079.89    15387.20    300.55 o 
   2  20   1     2836.11     2745.11    362.24 o 
   3  20   1      139.30      128.49    117.21 o 
   4  20   1     4367.87     4208.88    331.35 o 
   5  20   1     1508.75     1455.31    138.86 o 
   6  20   1       90.28      131.43     74.84 o 
   7  20   1      526.40      530.04    170.07 o 
   8  20   1      476.79      373.87    163.83 o 
  -7  21   1    11343.25    11487.51    588.43 o 
  -6  21   1     3766.51     3731.57    335.03 o 
  -5  21   1     1989.43     2084.28    347.93 o 
  -4  21   1     6467.75     6677.43    339.57 o 
  -3  21   1     8972.15     8788.92    287.26 o 
  -2  21   1      538.16      580.59     97.68 o 
  -1  21   1      274.94      339.32     84.86 o 
   0  21   1     3303.97     3290.85    175.97 o 
   1  21   1     1225.83     1366.95    103.07 o 
   2  21   1      402.89      350.76     84.44 o 
   3  21   1      314.63      210.89     86.73 o 
   4  21   1      227.83      230.45     80.63 o 
   5  21   1      445.41      434.06    100.91 o 
   6  21   1     2346.70     1952.05    162.27 o 
   7  21   1       93.44      150.79    125.00 o 
  -7  22   1       23.31       14.17    148.24 o 
  -6  22   1     3827.71     3965.41    361.39 o 
  -5  22   1     3922.23     3360.84    463.43 o 
  -4  22   1     8740.69     8425.87   1003.68 o 
  -3  22   1     1857.35     1637.75    221.66 o 
  -2  22   1      753.24      631.84    103.69 o 
  -1  22   1     8058.28     7966.29    279.73 o 
   0  22   1     4030.14     4009.91    200.96 o 
   1  22   1      634.09      831.42    112.61 o 
   2  22   1      550.98      589.90    102.69 o 
   3  22   1     5169.89     4712.56    394.70 o 
   4  22   1      788.21     1104.53    133.82 o 
   5  22   1      760.09      858.60    129.78 o 
   6  22   1     1846.67     1478.87    154.05 o 
  -6  23   1       85.75       87.87    132.94 o 
  -5  23   1      755.51      817.69    124.53 o 
  -4  23   1     3422.14     3435.01    203.32 o 
  -3  23   1      420.51      638.32    153.77 o 
  -2  23   1      609.03      594.01    110.30 o 
  -1  23   1     1167.11     1267.90    135.28 o 
   0  23   1     1821.26     1927.54    159.74 o 
   1  23   1     2300.73     2392.46    176.02 o 
   2  23   1       34.87       34.08     68.54 o 
   3  23   1     2715.75     2668.82    220.38 o 
   4  23   1      170.61       81.62     81.32 o 
   5  23   1     2110.31     2144.45    179.00 o 
  -4  24   1     3020.27     3190.99    203.70 o 
  -3  24   1       91.95      137.12    117.63 o 
  -2  24   1       30.37       22.16     74.66 o 
  -1  24   1     4152.82     4274.78    221.07 o 
   0  24   1     4534.31     4166.29    177.63 o 
   1  24   1        5.23       76.03     71.45 o 
   2  24   1       52.84       10.94    113.66 o 
   3  24   1     1507.38     1521.89    158.70 o 
   4  24   1      701.62      731.92    129.78 o 
  -3  25   1      508.49      572.84    112.87 o 
  -2  25   1       20.49      276.93    147.11 o 
  -1  25   1     3167.90     3333.16    211.83 o 
   0  25   1      203.23      394.96    104.88 o 
   1  25   1      826.63      659.11    168.08 o 
   2  25   1     1756.94     2217.72    187.50 o 
 -13   0   2      512.97      269.27    121.60 o 
 -12   0   2        5.99      -63.78     63.78 o 
 -11   0   2    24863.29    25942.71    711.17 o 
 -10   0   2     7521.62     7557.75    238.71 o 
  -9   0   2    15192.06    14646.42    328.69 o 
  -8   0   2     3592.67     3291.79    217.26 o 
  -7   0   2    10217.30     9862.88    236.92 o 
  -6   0   2     3554.79     3840.76    134.08 o 
  -5   0   2    49670.62    49854.23    655.36 o 
  -4   0   2      935.69     1090.82     62.04 o 
  -3   0   2     2615.48     3067.67    141.44 o 
  -2   0   2    93572.06    93051.09   1129.53 o 
  -1   0   2    11494.54    12980.99    242.35 o 
   0   0   2    26801.69    28641.93    343.59 o 
   1   0   2   108381.72   100210.66   3699.68 o 
   2   0   2      119.44      190.88     58.96 o 
   3   0   2     2856.19     3153.34    137.47 o 
   4   0   2    20171.23    20133.14    307.01 o 
   5   0   2    12726.48    14185.34    470.52 o 
   6   0   2      131.12      243.48     73.70 o 
   7   0   2     1244.82     1265.87    140.31 o 
   8   0   2     5589.82     6593.81    306.41 o 
   9   0   2      887.90     1096.37    153.34 o 
  10   0   2      538.82      803.00    156.18 o 
  11   0   2     3296.19     3415.53    278.06 o 
  12   0   2      774.91      652.78    160.43 o 
 -13   1   2      710.01      775.96    115.26 o 
 -12   1   2     2963.08     3297.12    635.06 o 
 -11   1   2     9645.71     9970.59    662.84 o 
 -10   1   2     3898.87     3843.27    120.75 o 
  -9   1   2       13.90       18.19     29.57 o 
  -8   1   2     7099.70     7021.57    222.12 o 
  -7   1   2    26828.12    26214.72    309.13 o 
  -6   1   2     4606.08     4806.52    105.43 o 
  -5   1   2      458.94      458.88     47.78 o 
  -4   1   2     6714.26     6054.09    100.36 o 
  -3   1   2    41376.44    43182.30    378.01 o 
  -2   1   2    24974.40    25460.85    229.84 o 
  -1   1   2      530.15      717.59     32.36 o 
   0   1   2    13825.22    15623.70    205.14 o 
   1   1   2      612.12      735.54     34.14 o 
   2   1   2     7302.45     7521.90    153.75 o 
   3   1   2      748.36      853.72     36.19 o 
   4   1   2     2228.57     2393.03     54.34 o 
   5   1   2     5067.37     5057.57     99.84 o 
   6   1   2      602.40      564.12     53.39 o 
   7   1   2       65.93       75.18     42.50 o 
   8   1   2     1885.57     1944.49    125.14 o 
   9   1   2      293.41      335.80     74.01 o 
  10   1   2      291.18      363.54     80.79 o 
  11   1   2        0.45       52.21     68.66 o 
  12   1   2     1259.32     1346.84    198.27 o 
 -13   2   2      570.29      691.66    110.71 o 
 -12   2   2      347.37      420.57     85.79 o 
 -11   2   2     8955.10     9065.61    226.34 o 
 -10   2   2     5415.78     5342.46    171.38 o 
  -9   2   2     3387.27     3505.35    166.51 o 
  -8   2   2      267.61      307.09     58.33 o 
  -7   2   2    11204.87    10498.28    173.86 o 
  -6   2   2     7370.17     6878.93    127.52 o 
  -5   2   2     1999.92     2379.24     67.99 o 
  -4   2   2       19.36      159.00     36.04 o 
  -3   2   2    11166.27    10764.74    130.01 o 
  -2   2   2      178.12      131.17     13.95 o 
  -1   2   2      413.11      669.30     51.02 o 
   0   2   2     3843.25     4467.32     71.45 o 
   1   2   2    10690.52    11777.97    308.77 o 
   2   2   2       78.16       78.78     24.30 o 
   3   2   2       96.61      183.49     21.98 o 
   4   2   2       83.95       97.78     32.03 o 
   5   2   2      212.06      270.16     38.89 o 
   6   2   2      278.95      265.21     42.89 o 
   7   2   2     1270.17     1214.49    102.75 o 
   8   2   2       66.80       -7.52     47.05 o 
   9   2   2       20.59      -45.92     45.92 o 
  10   2   2      290.70      218.57     69.66 o 
  11   2   2      391.74      475.40     97.05 o 
  12   2   2       25.72       84.22     82.16 o 
 -13   3   2       33.10       23.33     87.02 o 
 -12   3   2     1095.97     1117.00    120.20 o 
 -11   3   2    13467.86    13858.24    287.04 o 
 -10   3   2     1251.32     1199.59     87.92 o 
  -9   3   2     7980.09     7910.67    164.85 o 
  -8   3   2     6756.25     6912.63    146.15 o 
  -7   3   2    49170.34    47271.05    476.11 o 
  -6   3   2     1586.91     1757.71     64.88 o 
  -5   3   2    23614.53    23853.54    261.87 o 
  -4   3   2    14032.74    12983.16    159.82 o 
  -3   3   2    92117.17    91279.91   1498.61 o 
  -2   3   2    28850.28    30157.11    352.38 o 
  -1   3   2     8328.01     8139.99     91.94 o 
   0   3   2   100017.84    96450.14   2071.18 o 
   1   3   2     6752.92     6635.15     99.80 o 
   2   3   2    26018.90    27173.40    312.29 o 
   3   3   2      387.99      421.44     29.92 o 
   4   3   2    32926.96    33687.82    408.16 o 
   5   3   2     3505.34     3722.11     89.85 o 
   6   3   2     1524.06     1742.64    138.94 o 
   7   3   2     9763.82    10200.07    209.60 o 
   8   3   2      836.67     1015.90     98.61 o 
   9   3   2     3236.39     3131.39    161.58 o 
  10   3   2     1946.52     1766.31    139.27 o 
  11   3   2      448.51      432.73     96.40 o 
  12   3   2     6427.33     7252.45    293.52 o 
 -13   4   2      404.44     1026.08    190.76 o 
 -12   4   2       10.11       37.14     67.32 o 
 -11   4   2      171.04      142.94     51.10 o 
 -10   4   2     1639.70     1688.72    111.16 o 
  -9   4   2     2848.83     2666.06    141.76 o 
  -8   4   2      959.82      942.29     60.63 o 
  -7   4   2     5095.86     5137.10    116.44 o 
  -6   4   2    15092.38    14068.69    193.20 o 
  -5   4   2     7093.47     6751.73    114.84 o 
  -4   4   2     2887.17     2519.64     60.72 o 
  -3   4   2    21779.73    21501.23    245.26 o 
  -2   4   2    12204.54    11593.00    152.54 o 
  -1   4   2      633.32      878.64     26.91 o 
   0   4   2    33378.53    33324.16    534.62 o 
   1   4   2    32493.85    32220.94    416.52 o 
   2   4   2     7141.13     8478.44    164.75 o 
   3   4   2      134.70      173.25     26.94 o 
   4   4   2    20717.12    20242.17    590.56 o 
   5   4   2     2880.14     2792.92     79.80 o 
   6   4   2     4150.13     4214.53    128.23 o 
   7   4   2       54.20        0.42     28.52 o 
   8   4   2     6093.73     5943.20    207.09 o 
   9   4   2      418.14      602.73     90.10 o 
  10   4   2      124.85      203.34     68.44 o 
  11   4   2     1110.13      958.66    127.57 o 
  12   4   2      542.08      697.28    173.75 o 
 -13   5   2     4835.71     4859.40    330.78 o 
 -12   5   2      767.98      714.28    153.63 o 
 -11   5   2       49.60       68.36     47.31 o 
 -10   5   2     5891.75     6138.88    177.53 o 
  -9   5   2    21537.46    21200.26    427.74 o 
  -8   5   2      138.38      183.05     35.85 o 
  -7   5   2      968.34      886.26     59.49 o 
  -6   5   2    19851.10    19782.94    312.77 o 
  -5   5   2     8041.37     7786.94    112.88 o 
  -4   5   2     6350.76     6048.15     89.87 o 
  -3   5   2    20271.06    22201.82    312.34 o 
  -2   5   2     4600.99     4303.52     89.87 o 
  -1   5   2     5100.54     5336.83     71.32 o 
   0   5   2    79201.84    77908.37    613.84 o 
   1   5   2     5967.72     6252.50    123.55 o 
   2   5   2     2317.23     2859.81     62.62 o 
   3   5   2    13999.92    13960.66    459.52 o 
   4   5   2    22497.44    22551.67    434.29 o 
   5   5   2     1065.41     1192.12     56.17 o 
   6   5   2      310.42      356.34     54.70 o 
   7   5   2    11995.37    12134.47    439.03 o 
   8   5   2       95.13       53.29     39.08 o 
   9   5   2     2012.52     2043.64    139.00 o 
  10   5   2      175.81      182.63     67.30 o 
  11   5   2     1597.52     1152.72    135.78 o 
  12   5   2     2094.64     2922.33    277.49 o 
 -12   6   2     6298.51     6544.48    265.11 o 
 -11   6   2     1634.45     1677.14    144.53 o 
 -10   6   2      145.75      102.81     48.05 o 
  -9   6   2    10186.08     9741.10    359.88 o 
  -8   6   2      800.56      792.15     67.77 o 
  -7   6   2    17752.28    16799.26    327.22 o 
  -6   6   2     1099.49     1136.06     48.57 o 
  -5   6   2     1492.77     1671.10     50.84 o 
  -4   6   2     7785.49     7800.12    131.00 o 
  -3   6   2    14459.43    15338.81    186.43 o 
  -2   6   2    18950.65    20769.74    245.59 o 
  -1   6   2    11073.13    11721.72    226.13 o 
   0   6   2      754.38      961.20     32.49 o 
   1   6   2       47.81      254.75     56.07 o 
   2   6   2    18648.53    20223.96    244.45 o 
   3   6   2     6809.58     7456.61    180.54 o 
   4   6   2    14150.31    13614.95    439.31 o 
   5   6   2     2192.64     2046.28     71.28 o 
   6   6   2     7296.52     7215.99    233.85 o 
   7   6   2      360.89      392.08     46.21 o 
   8   6   2     7099.72     7265.39    160.24 o 
   9   6   2      758.28      614.43     92.14 o 
  10   6   2     2897.69     2823.04    170.37 o 
  11   6   2      348.55      517.75    106.10 o 
 -12   7   2     8166.91     8484.51    306.03 o 
 -11   7   2      556.44      616.87    104.26 o 
 -10   7   2      252.39      240.06     94.25 o 
  -9   7   2     9450.65     9671.38    517.29 o 
  -8   7   2     8619.29     8105.50    186.68 o 
  -7   7   2        7.50       19.68     73.65 o 
  -6   7   2       23.51       45.26     21.32 o 
  -5   7   2    18260.95    17962.37    204.07 o 
  -4   7   2     2508.50     2451.44     66.00 o 
  -3   7   2     2529.37     2397.01    154.05 o 
  -2   7   2       26.63       73.90     33.02 o 
  -1   7   2      717.08      544.30     23.89 o 
   0   7   2       21.30       58.64     12.68 o 
   1   7   2      303.91      216.70     30.17 o 
   2   7   2      141.54      170.20     22.38 o 
   3   7   2     5048.04     5240.47     99.10 o 
   4   7   2        1.48       -7.27     20.50 o 
   5   7   2     2619.22     2785.18     82.60 o 
   6   7   2       16.20       21.60     28.56 o 
   7   7   2     2376.57     2519.76     92.72 o 
   8   7   2     2410.06     2328.48     95.11 o 
   9   7   2      458.05      489.31     85.68 o 
  10   7   2      408.68      413.73     91.29 o 
  11   7   2     1663.84     2030.31    165.25 o 
 -12   8   2     7017.33     6895.04    282.08 o 
 -11   8   2      607.46      488.84     97.38 o 
 -10   8   2       20.71       78.69    102.18 o 
  -9   8   2    11596.07    11251.20    790.96 o 
  -8   8   2     3114.85     3148.87    229.45 o 
  -7   8   2      780.33      948.98     64.76 o 
  -6   8   2      437.95      455.70     36.24 o 
  -5   8   2    10580.54    10022.78    138.92 o 
  -4   8   2      320.90      253.43     26.39 o 
  -3   8   2     2684.78     2905.46    104.74 o 
  -2   8   2       65.44       98.19     35.57 o 
  -1   8   2      152.42      460.74    141.01 o 
   0   8   2      143.88      221.66     18.51 o 
   1   8   2     4351.96     4801.69     74.03 o 
   2   8   2     5613.96     6036.61     91.58 o 
   3   8   2      570.99      657.68     36.12 o 
   4   8   2     2682.96     2967.62     86.84 o 
   5   8   2     6555.53     6650.98    130.12 o 
   6   8   2     4086.21     4199.10    110.16 o 
   7   8   2       75.95       88.24     37.52 o 
   8   8   2     3363.47     3452.41    112.83 o 
   9   8   2     1423.66     1414.70    122.82 o 
  10   8   2      310.93      219.10    115.36 o 
  11   8   2      741.68      557.54    157.88 o 
 -12   9   2    10421.18    10777.23    359.73 o 
 -11   9   2      459.15      321.46     91.18 o 
 -10   9   2      874.21      838.98    117.47 o 
  -9   9   2    24540.01    23500.23   1109.13 o 
  -8   9   2    17227.88    17406.62    396.80 o 
  -7   9   2      137.07      184.09     58.80 o 
  -6   9   2    15766.43    15429.35    242.39 o 
  -5   9   2    77775.11    73776.73    875.17 o 
  -4   9   2     8009.60     8365.18    128.10 o 
  -3   9   2     2741.46     2765.79    105.41 o 
  -2   9   2    49074.46    48802.61    824.55 o 
  -1   9   2    56529.27    57740.31   1201.53 o 
   0   9   2       29.64       56.99     15.90 o 
   1   9   2     1493.66     1755.22     45.60 o 
   2   9   2    26922.61    27061.02    249.00 o 
   3   9   2     3099.75     3164.20     65.49 o 
   4   9   2        5.62       17.96     22.87 o 
   5   9   2     1109.19     1040.62     82.10 o 
   6   9   2       52.04       65.48     33.11 o 
   7   9   2       64.80       64.97     34.21 o 
   8   9   2     1370.93     1334.60     95.60 o 
   9   9   2      183.73      287.35     87.73 o 
  10   9   2     5937.28     5572.27    344.95 o 
  11   9   2       49.34       27.78    105.73 o 
 -12  10   2      265.41      298.22    145.83 o 
 -11  10   2       44.99       14.86     64.76 o 
 -10  10   2     1690.15     1444.05    142.05 o 
  -9  10   2     1301.71     1023.79    145.69 o 
  -8  10   2    11543.59    11301.65    341.84 o 
  -7  10   2     1261.55     1249.79    108.93 o 
  -6  10   2      219.97      215.83     40.03 o 
  -5  10   2    35203.93    33640.48    408.65 o 
  -4  10   2    12342.42    12132.61    257.47 o 
  -3  10   2      421.70      600.48     58.70 o 
  -2  10   2    34658.71    34348.11    478.99 o 
  -1  10   2    65360.05    64305.58    780.64 o 
   0  10   2     1791.56     1801.29     46.60 o 
   1  10   2     1761.11     1929.80     49.91 o 
   2  10   2    37613.12    36884.88    343.03 o 
   3  10   2    29999.22    29400.96    309.69 o 
   4  10   2     4018.96     3946.67    100.73 o 
   5  10   2      246.06      250.97     37.60 o 
   6  10   2    21339.72    21720.71    283.82 o 
   7  10   2     3728.19     3847.29    176.80 o 
   8  10   2     4933.94     4962.26    210.92 o 
   9  10   2     1741.37     1601.33    171.91 o 
  10  10   2     9834.88    10391.71    472.22 o 
  11  10   2       15.25       10.49     92.12 o 
 -12  11   2      348.75      322.56    149.94 o 
 -11  11   2     2839.86     2990.35    440.76 o 
 -10  11   2      229.21      298.62    153.49 o 
  -9  11   2     1345.86     1443.57    136.17 o 
  -8  11   2      855.17     1021.92    158.02 o 
  -7  11   2     3060.50     3037.20    382.79 o 
  -6  11   2     4346.06     4232.50    122.32 o 
  -5  11   2     9136.25     9136.01    177.70 o 
  -4  11   2     1156.43     1273.12     86.63 o 
  -3  11   2       20.78       12.12     80.36 o 
  -2  11   2    54150.99    53810.95   1015.59 o 
  -1  11   2    29536.81    29800.97    642.63 o 
   0  11   2      523.01      465.57     26.87 o 
   1  11   2    13653.79    13634.94    152.11 o 
   2  11   2    31503.27    32034.75    351.85 o 
   3  11   2     4833.31     4666.34    156.40 o 
   4  11   2     1378.29     1299.41     61.82 o 
   5  11   2    10528.65    10504.40    210.53 o 
   6  11   2      870.13      847.01     74.62 o 
   7  11   2       10.27        0.81     39.97 o 
   8  11   2     1221.87     1277.20    381.94 o 
   9  11   2      153.03      102.45     69.87 o 
  10  11   2     1241.88     1522.11    217.12 o 
 -12  12   2       21.63       38.55    126.70 o 
 -11  12   2      533.11      561.89    112.71 o 
 -10  12   2      212.84      106.17     73.96 o 
  -9  12   2      785.34      794.87    113.92 o 
  -8  12   2       29.17       56.24     52.48 o 
  -7  12   2       56.80       20.40     47.13 o 
  -6  12   2     5042.82     5177.98    174.71 o 
  -5  12   2      223.63      190.52     43.95 o 
  -4  12   2       46.74       52.32     38.45 o 
  -3  12   2     6216.88     6338.45    136.49 o 
  -2  12   2     2074.44     1857.15    105.89 o 
  -1  12   2    25908.82    26187.76    328.47 o 
   0  12   2      347.41      435.57     41.14 o 
   1  12   2    17148.98    17784.49    186.00 o 
   2  12   2    48165.93    48004.43    400.43 o 
   3  12   2    27776.63    27963.39    323.00 o 
   4  12   2     6257.16     6581.44    199.84 o 
   5  12   2     3227.01     3149.17    139.78 o 
   6  12   2    42071.73    42460.66    545.86 o 
   7  12   2     5431.80     5242.13    166.19 o 
   8  12   2     4736.09     4657.60    214.04 o 
   9  12   2     3883.72     4405.13    315.76 o 
  10  12   2    12351.32    12223.34    539.97 o 
 -12  13   2     1139.52     1461.17    257.94 o 
 -11  13   2       61.52      116.05     85.33 o 
 -10  13   2     3148.89     3685.94    331.63 o 
  -9  13   2      200.19      200.34     72.23 o 
  -8  13   2     2522.59     2676.69    161.26 o 
  -7  13   2      990.35      993.48    106.10 o 
  -6  13   2     1957.65     1907.25    125.85 o 
  -5  13   2     6768.95     7013.00    162.13 o 
  -4  13   2     3624.01     3849.17    145.85 o 
  -3  13   2     4843.17     4383.66    119.11 o 
  -2  13   2       11.70       -4.02     26.60 o 
  -1  13   2     5724.05     6295.18    155.02 o 
   0  13   2     2753.39     2946.67    152.13 o 
   1  13   2      889.53      964.82     49.72 o 
   2  13   2      199.80      252.97     40.32 o 
   3  13   2      544.26      520.23     54.68 o 
   4  13   2        8.87       50.34     33.44 o 
   5  13   2     1088.44     1150.58     81.73 o 
   6  13   2      719.31      718.23     74.43 o 
   7  13   2      412.21      456.15     75.61 o 
   8  13   2       45.71       74.96     73.27 o 
   9  13   2     4112.73     4349.58    226.56 o 
  10  13   2     1219.30     1141.40    153.82 o 
 -11  14   2     2850.97     3028.08    343.40 o 
 -10  14   2     1502.04     1757.85    202.24 o 
  -9  14   2       56.70       51.03     66.47 o 
  -8  14   2      461.38      427.84    117.21 o 
  -7  14   2      540.21      516.11     88.05 o 
  -6  14   2      784.51      902.07    148.24 o 
  -5  14   2      635.01      518.98     70.88 o 
  -4  14   2        2.17       91.86     54.99 o 
  -3  14   2      381.69      587.98     64.04 o 
  -2  14   2      446.43      409.29     46.45 o 
  -1  14   2      362.81      304.68     42.14 o 
   0  14   2     4167.60     4542.13    115.88 o 
   1  14   2      756.03      861.85     96.38 o 
   2  14   2      918.75      916.00     73.18 o 
   3  14   2     1506.77     1490.17    104.71 o 
   4  14   2     9764.62    10065.86    213.61 o 
   5  14   2       37.16       47.78     44.33 o 
   6  14   2      572.86      647.52    100.44 o 
   7  14   2     1383.63     1284.80    154.11 o 
   8  14   2     3429.54     3321.04    190.87 o 
   9  14   2      110.18      133.54    100.91 o 
  10  14   2       15.93       78.13     86.79 o 
 -10  15   2    11712.49    11573.52    654.76 o 
  -9  15   2      620.47      611.69    135.63 o 
  -8  15   2      289.21      396.81    126.70 o 
  -7  15   2    20423.45    20699.12    450.98 o 
  -6  15   2    16045.36    16034.22    671.77 o 
  -5  15   2     1225.93     1354.29     80.69 o 
  -4  15   2     4688.63     4588.61    113.14 o 
  -3  15   2    30376.83    29161.42    545.72 o 
  -2  15   2     3789.57     3817.25    114.43 o 
  -1  15   2     2632.01     2627.50     93.87 o 
   0  15   2     2603.07     2668.53    127.55 o 
   1  15   2    12214.17    12076.15    364.49 o 
   2  15   2      575.68      600.45     59.15 o 
   3  15   2      202.38      222.60     55.93 o 
   4  15   2      192.17      173.35     56.77 o 
   5  15   2     1255.00     1262.75     90.41 o 
   6  15   2      393.04      413.66     66.91 o 
   7  15   2      523.37      483.46    115.56 o 
   8  15   2     1319.92     1145.55    137.54 o 
   9  15   2      581.82      657.18    190.33 o 
  10  15   2      977.90      958.33    217.12 o 
 -10  16   2      893.52     1076.91    148.19 o 
  -9  16   2      405.28      415.97     94.16 o 
  -8  16   2      203.49      321.56     88.01 o 
  -7  16   2     5330.15     5502.63    375.00 o 
  -6  16   2     7267.16     7222.68    292.52 o 
  -5  16   2      979.84      978.03     64.15 o 
  -4  16   2     4306.12     3963.20    128.25 o 
  -3  16   2    16639.70    16291.59    274.46 o 
  -2  16   2     5078.49     5102.86    186.11 o 
  -1  16   2       16.68       26.53     44.73 o 
   0  16   2    10179.96    10124.50    259.75 o 
   1  16   2    23742.65    23758.47    354.84 o 
   2  16   2       82.88       20.27     44.11 o 
   3  16   2     1043.85     1097.00    118.62 o 
   4  16   2     8039.33     8223.51    253.52 o 
   5  16   2     2254.98     2188.60    236.68 o 
   6  16   2     1322.63     1402.39    127.06 o 
   7  16   2        4.64       80.46     60.81 o 
   8  16   2     5669.34     5749.22    254.34 o 
   9  16   2       53.03      155.23    158.45 o 
 -10  17   2      890.98     1022.95    198.13 o 
  -9  17   2       16.89       41.01     83.62 o 
  -8  17   2       91.79      103.57     72.77 o 
  -7  17   2     5227.66     5039.48    216.57 o 
  -6  17   2     2018.53     1859.41    136.90 o 
  -5  17   2       35.35       74.20     33.55 o 
  -4  17   2     3801.22     4174.39    133.37 o 
  -3  17   2    12981.25    12883.38    318.35 o 
  -2  17   2     6759.88     6520.81    387.19 o 
  -1  17   2     3217.67     3018.71    146.88 o 
   0  17   2     7780.36     8027.81    193.34 o 
   1  17   2    10872.96    10757.22    282.70 o 
   2  17   2     5671.46     5697.90    612.24 o 
   3  17   2     1789.93     1898.75    132.04 o 
   4  17   2      420.45      560.77    139.31 o 
   5  17   2     3770.76     3810.64    183.96 o 
   6  17   2     2178.82     2150.78    153.77 o 
   7  17   2      125.89      -32.08     85.03 o 
   8  17   2      472.17      658.16    171.20 o 
   9  17   2       46.10      306.69    136.62 o 
  -9  18   2        4.22       -4.89     98.92 o 
  -8  18   2      531.71      360.05     95.95 o 
  -7  18   2      156.84      157.19     71.64 o 
  -6  18   2      589.04      748.30    179.14 o 
  -5  18   2     3131.24     3134.67    125.48 o 
  -4  18   2      509.03      509.53    121.74 o 
  -3  18   2    17306.81    17412.43    764.74 o 
  -2  18   2      775.90      777.22     94.39 o 
  -1  18   2      949.62     1050.10    103.31 o 
   0  18   2    13057.86    13320.64    263.20 o 
   1  18   2    32105.46    31002.27    677.32 o 
   2  18   2       26.60        5.06     82.77 o 
   3  18   2      275.77      281.99     74.15 o 
   4  18   2    44268.88    44296.70    737.53 o 
   5  18   2    18541.16    18485.44   1132.51 o 
   6  18   2      536.71      386.00     88.68 o 
   7  18   2     3863.38     4013.70    207.65 o 
   8  18   2    29674.36    29162.09    926.59 o 
  -9  19   2        8.65      265.02    152.78 o 
  -8  19   2       87.62       66.89    129.25 o 
  -7  19   2     2800.76     2956.63    304.70 o 
  -6  19   2     1791.40     1691.89    239.51 o 
  -5  19   2       31.22       76.11     44.11 o 
  -4  19   2      726.31      781.12    101.36 o 
  -3  19   2     2392.27     2620.51    155.19 o 
  -2  19   2      317.08      382.57     79.05 o 
  -1  19   2      406.26      355.84     75.91 o 
   0  19   2      970.95      900.30     82.35 o 
   1  19   2     1406.37     1427.58    121.22 o 
   2  19   2      420.03      541.33     89.01 o 
   3  19   2       13.80      -27.01     48.76 o 
   4  19   2      237.25      210.42     74.29 o 
   5  19   2        5.37       28.78     60.25 o 
   6  19   2        3.69      -10.79     61.46 o 
   7  19   2       47.28       92.40    115.08 o 
   8  19   2      620.31      562.64    164.97 o 
  -8  20   2       26.65       97.79    128.97 o 
  -7  20   2      403.23      771.26    204.36 o 
  -6  20   2        3.77        1.13    116.50 o 
  -5  20   2     1738.71     1739.83    137.50 o 
  -4  20   2      292.78      348.96     87.66 o 
  -3  20   2     5398.83     5325.31    219.64 o 
  -2  20   2      454.51      462.55     99.91 o 
  -1  20   2     2432.88     2571.65    155.73 o 
   0  20   2     2883.37     2784.44    231.73 o 
   1  20   2     3934.16     3884.64    339.29 o 
   2  20   2     2343.96     2241.09    154.02 o 
   3  20   2      139.05      169.89     73.35 o 
   4  20   2     6915.06     7106.39    263.18 o 
   5  20   2      515.61      666.77    109.08 o 
   6  20   2     2827.89     2509.24    179.91 o 
   7  20   2      222.23      301.59    148.81 o 
  -8  21   2     2614.72     2516.44    324.55 o 
  -7  21   2     1180.02     1276.36    246.03 o 
  -6  21   2      520.38      500.85    182.26 o 
  -5  21   2     4252.32     3903.04    408.59 o 
  -4  21   2      358.50      370.72     91.25 o 
  -3  21   2     6520.00     7126.86    260.55 o 
  -2  21   2      218.53       38.47     64.47 o 
  -1  21   2      956.82      923.83    114.00 o 
   0  21   2     2095.99     2179.19    196.14 o 
   1  21   2     5562.89     5428.54    365.93 o 
   2  21   2       68.89       29.51     64.13 o 
   3  21   2      230.48      220.80    125.71 o 
   4  21   2       87.66       83.65     71.97 o 
   5  21   2      554.82      513.54    107.13 o 
   6  21   2      352.35      306.23     93.09 o 
  -7  22   2     2564.09     2812.92    334.18 o 
  -6  22   2      618.75      703.51    200.96 o 
  -5  22   2     2455.35     2389.72    253.26 o 
  -4  22   2     3624.03     3136.33    298.19 o 
  -3  22   2     1242.41     1396.52    137.78 o 
  -2  22   2      512.79      605.39    105.81 o 
  -1  22   2      734.02      960.83    139.28 o 
   0  22   2      771.45      748.99    110.31 o 
   1  22   2       76.65      133.63     71.31 o 
   2  22   2       69.95       44.25     69.92 o 
   3  22   2        3.38      -12.38     66.13 o 
   4  22   2     1110.35     1138.67    220.10 o 
   5  22   2     1548.98     1502.91    161.42 o 
   6  22   2        3.71      -17.12    107.57 o 
  -6  23   2        0.73     -123.58    123.58 o 
  -5  23   2     4346.03     3714.85    338.43 o 
  -4  23   2     3914.63     4058.60    207.78 o 
  -3  23   2      184.01      243.25     97.93 o 
  -2  23   2      859.77      731.46    119.37 o 
  -1  23   2     9705.37     9193.89    280.07 o 
   0  23   2     5104.63     5182.78    232.32 o 
   1  23   2      132.19       90.44     74.20 o 
   2  23   2      559.31      647.88    158.87 o 
   3  23   2     3358.18     3397.34    209.56 o 
   4  23   2     2001.85     1991.57    176.12 o 
   5  23   2      189.38       67.94     80.85 o 
  -4  24   2      786.13      680.84    117.13 o 
  -3  24   2       67.56       59.62    116.07 o 
  -2  24   2      493.98      659.16    116.05 o 
  -1  24   2     6604.83     6750.07    224.97 o 
   0  24   2      971.78     1143.72    137.39 o 
   1  24   2       53.88       98.15     80.03 o 
   2  24   2     9821.11    10324.06    951.67 o 
   3  24   2    10251.93    10000.45    349.08 o 
  -2  25   2     4666.80     5041.07    204.58 o 
  -1  25   2      448.02      370.59    101.99 o 
   0  25   2      555.33      555.93    118.75 o 
   1  25   2     1179.43      986.98    142.38 o 
 -14   1   3     2247.13     2387.47    248.02 o 
 -13   1   3      312.94      222.66     73.92 o 
 -12   1   3     1158.66     1504.63    128.83 o 
 -11   1   3    15264.73    14897.56    257.79 o 
 -10   1   3      856.43      923.33    119.83 o 
  -9   1   3     4248.87     4223.33    120.49 o 
  -8   1   3     2942.29     2559.47    104.07 o 
  -7   1   3    14571.00    13507.95    203.30 o 
  -6   1   3     1337.04     1222.91     56.53 o 
  -5   1   3     2960.82     3117.97     77.86 o 
  -4   1   3      499.77      422.84     30.56 o 
  -3   1   3    24923.03    24507.46    213.99 o 
  -2   1   3     4538.24     4048.22     67.38 o 
  -1   1   3    14206.10    15604.23    158.54 o 
   0   1   3      154.56      158.53     21.19 o 
   1   1   3    31898.72    29778.18    320.65 o 
   2   1   3    13199.37    12674.53    219.82 o 
   3   1   3     9083.17     9807.95    133.80 o 
   4   1   3     1243.61     1368.14     52.79 o 
   5   1   3    55966.23    52516.59   1330.58 o 
   6   1   3     5266.22     5119.53    173.06 o 
   7   1   3     4287.76     4428.89    173.97 o 
   8   1   3     8033.58     8049.06    251.12 o 
   9   1   3    28344.80    29128.47    553.78 o 
  10   1   3      681.69      706.14    105.91 o 
  11   1   3      772.19      761.77    121.25 o 
 -13   2   3     1091.90     1071.50    122.55 o 
 -12   2   3     4968.99     4732.25    168.25 o 
 -11   2   3    14556.94    13843.98    284.15 o 
 -10   2   3      278.26      354.45     50.16 o 
  -9   2   3       59.46       51.68     32.83 o 
  -8   2   3    43246.23    41377.71    504.73 o 
  -7   2   3    19697.43    19631.62    256.09 o 
  -6   2   3     3975.53     3995.98     96.26 o 
  -5   2   3      758.57      924.61     46.14 o 
  -4   2   3    29340.36    28120.37    282.21 o 
  -3   2   3     1068.70     1163.04     34.74 o 
  -2   2   3    84281.20    84110.74    599.37 o 
  -1   2   3      137.95      196.03     18.34 o 
   0   2   3    42797.30    43339.44    642.48 o 
   1   2   3    37390.99    36423.66    591.38 o 
   2   2   3    59042.00    57168.22    563.58 o 
   3   2   3       24.91       13.72     22.37 o 
   4   2   3     1067.14     1196.22     79.29 o 
   5   2   3    53854.78    51970.13    871.18 o 
   6   2   3    19942.76    18934.23    363.20 o 
   7   2   3     1480.52     1306.55    106.86 o 
   8   2   3     3988.22     4166.89    181.41 o 
   9   2   3     7623.59     8090.59    267.54 o 
  10   2   3     3325.43     3284.88    224.77 o 
  11   2   3     1269.61     1136.93    161.71 o 
 -13   3   3      351.73      407.88    134.92 o 
 -12   3   3      127.30      161.90     51.38 o 
 -11   3   3     4455.06     4726.74    162.58 o 
 -10   3   3     5629.09     5892.83    149.48 o 
  -9   3   3     8104.14     7495.83    160.96 o 
  -8   3   3    17692.82    17119.90    246.14 o 
  -7   3   3    58804.64    56401.49    704.75 o 
  -6   3   3    64803.34    62214.32    572.48 o 
  -5   3   3    34919.38    33497.01    338.44 o 
  -4   3   3    40932.39    37503.48    450.87 o 
  -3   3   3    88341.60    81326.32    812.77 o 
  -2   3   3   152944.80   141298.30   1604.69 o 
  -1   3   3   103221.21    99358.66    776.18 o 
   0   3   3   106322.00    97568.42    876.39 o 
   1   3   3    94846.99    85932.77   1147.43 o 
   2   3   3    16228.24    14615.78    248.99 o 
   3   3   3    20252.31    19230.21    447.45 o 
   4   3   3    46530.77    44725.61    628.82 o 
   5   3   3    18208.95    16693.23    217.99 o 
   6   3   3     2506.70     2599.78     86.48 o 
   7   3   3     1108.41     1112.50    100.00 o 
   8   3   3     2459.74     2301.96    141.00 o 
   9   3   3       76.69      136.47     60.57 o 
  10   3   3      331.03      267.36     77.04 o 
  11   3   3      313.99      325.90     94.22 o 
 -13   4   3     4284.01     3675.45    282.03 o 
 -12   4   3     1002.07     1149.02    128.99 o 
 -11   4   3      182.99      187.53     69.11 o 
 -10   4   3    10866.18    10451.61    332.04 o 
  -9   4   3    26800.64    25997.01    335.15 o 
  -8   4   3     4991.40     4912.78    122.50 o 
  -7   4   3       42.57       97.66     29.81 o 
  -6   4   3   103682.40   102008.66    869.83 o 
  -5   4   3    28507.63    29009.01    359.53 o 
  -4   4   3    27298.58    26297.13    307.76 o 
  -3   4   3        1.71       68.48     39.25 o 
  -2   4   3    63435.07    61346.98    504.78 o 
  -1   4   3    19022.59    19148.96    191.22 o 
   0   4   3    40639.71    36887.11    324.97 o 
   1   4   3     1707.18     1822.32     49.12 o 
   2   4   3     4626.49     4517.33    120.08 o 
   3   4   3    50910.80    49845.82   1407.04 o 
   4   4   3    88435.30    86992.39   1428.36 o 
   5   4   3      272.58      325.17     37.89 o 
   6   4   3      888.98      808.46     55.59 o 
   7   4   3    20876.99    20942.32    464.56 o 
   8   4   3    10324.51     9823.55    887.05 o 
   9   4   3      103.92       79.73     60.05 o 
  10   4   3      552.12      598.66    176.16 o 
  11   4   3     2510.39     2487.92    177.32 o 
 -13   5   3     7814.21     8283.44    425.17 o 
 -12   5   3      301.71      321.69     89.95 o 
 -11   5   3        7.57       22.98     53.67 o 
 -10   5   3    14809.09    14556.28    392.92 o 
  -9   5   3    14481.06    13947.58    226.68 o 
  -8   5   3      215.57      186.60     37.03 o 
  -7   5   3    11939.85    11870.29    185.88 o 
  -6   5   3    40368.03    40892.21    411.26 o 
  -5   5   3     2175.86     1775.37     67.70 o 
  -4   5   3     3400.13     2944.54     76.18 o 
  -3   5   3     3964.53     3388.73     57.72 o 
  -2   5   3     3835.44     3426.59     62.12 o 
  -1   5   3     9479.08     8628.57    110.22 o 
   0   5   3    15450.97    13483.00    169.26 o 
   1   5   3     1659.55     1410.22     61.82 o 
   2   5   3     4454.31     5400.79     95.14 o 
   3   5   3    35255.19    34479.44    944.04 o 
   4   5   3    45751.48    45056.36    800.28 o 
   5   5   3       10.97       27.25     24.35 o 
   6   5   3      466.57      420.33     51.71 o 
   7   5   3    22577.79    21727.89    337.34 o 
   8   5   3     9351.19     8809.10    344.56 o 
   9   5   3      709.52      678.84     95.57 o 
  10   5   3      980.29     1124.48    127.77 o 
  11   5   3     8631.00     8542.63    307.03 o 
 -13   6   3     6411.27     6238.94    397.11 o 
 -12   6   3     1728.44     1756.04    153.30 o 
 -11   6   3      796.68      734.99    107.50 o 
 -10   6   3     7827.06     7797.27    420.78 o 
  -9   6   3     7550.71     8052.74    244.99 o 
  -8   6   3        6.33       15.51     41.47 o 
  -7   6   3      970.71      975.15     94.36 o 
  -6   6   3    14450.88    14755.39    230.78 o 
  -5   6   3     8354.38     8557.45    181.74 o 
  -4   6   3     7214.62     7403.58    126.02 o 
  -3   6   3     1906.81     2016.16     48.68 o 
  -2   6   3      509.04      396.58     32.06 o 
  -1   6   3      611.52      684.18     51.14 o 
   0   6   3     6197.89     5260.08    104.05 o 
   1   6   3     4909.86     5146.92    129.24 o 
   2   6   3     1051.42     1092.45     45.51 o 
   3   6   3    11352.28    10937.67    155.76 o 
   4   6   3    44362.07    44517.22   1569.59 o 
   5   6   3     3547.30     3619.90     96.91 o 
   6   6   3     1209.27     1280.30     67.73 o 
   7   6   3    12693.38    13473.94    219.76 o 
   8   6   3    14539.43    14112.40    271.85 o 
   9   6   3      668.45      707.15    125.85 o 
  10   6   3     1284.32     1497.08    139.91 o 
  11   6   3     8065.09     7876.42    292.89 o 
 -13   7   3     5771.71     6360.25    406.46 o 
 -12   7   3      607.43      608.53    107.80 o 
 -11   7   3     2598.56     2507.48    170.94 o 
 -10   7   3     1328.65     1429.12    350.91 o 
  -9   7   3     5234.29     4966.59    281.04 o 
  -8   7   3     3978.89     4148.38    237.81 o 
  -7   7   3     7807.88     7723.21    166.38 o 
  -6   7   3       10.44       39.85     26.72 o 
  -5   7   3      888.12      653.84     43.67 o 
  -4   7   3     2698.53     2909.26     71.85 o 
  -3   7   3    14456.61    14565.45    184.37 o 
  -2   7   3    11752.36    12555.78    148.54 o 
  -1   7   3       27.38       26.60     15.29 o 
   0   7   3      241.78      355.84     26.55 o 
   1   7   3    17030.28    16685.67    175.82 o 
   2   7   3     1972.96     2289.59     64.09 o 
   3   7   3    20245.37    19984.75    320.87 o 
   4   7   3     6530.54     6553.44    126.19 o 
   5   7   3    10694.92    10485.84    184.22 o 
   6   7   3      237.32      194.87     38.46 o 
   7   7   3    26918.60    26228.27    890.78 o 
   8   7   3     2982.76     3235.29    142.18 o 
   9   7   3     1242.48     1254.81    124.02 o 
  10   7   3     5063.75     5535.95    234.98 o 
  11   7   3    11623.38    12493.61    583.62 o 
 -13   8   3      392.04      469.10    153.63 o 
 -12   8   3     2351.88     2143.83    330.78 o 
 -11   8   3      192.77      400.04     87.60 o 
 -10   8   3      945.89     1211.60    127.14 o 
  -9   8   3     7250.50     7331.59    406.60 o 
  -8   8   3      295.96      295.15     68.71 o 
  -7   8   3      205.80      262.04     62.98 o 
  -6   8   3    25234.62    24248.68    439.37 o 
  -5   8   3     3487.83     3467.69     88.04 o 
  -4   8   3    14652.67    15985.79    441.21 o 
  -3   8   3      253.69      300.89     46.24 o 
  -2   8   3     9229.86     9281.36    115.62 o 
  -1   8   3    13793.06    14454.86    270.06 o 
   0   8   3    27518.94    27999.65    248.23 o 
   1   8   3      310.28      302.86     32.78 o 
   2   8   3      797.62      869.36     58.95 o 
   3   8   3    21862.03    22468.34    607.58 o 
   4   8   3    12958.55    12749.31    358.76 o 
   5   8   3      432.63      474.74     50.49 o 
   6   8   3     2866.35     3005.08     98.33 o 
   7   8   3     2356.95     2239.20     93.73 o 
   8   8   3       29.76       84.65     47.34 o 
   9   8   3     1765.12     1699.11    338.86 o 
  10   8   3     1392.47     1563.41    143.35 o 
 -13   9   3      147.01      234.98    155.05 o 
 -12   9   3     2313.53     2333.48    183.68 o 
 -11   9   3      277.29      195.24     82.33 o 
 -10   9   3      689.81      592.42    100.51 o 
  -9   9   3     7442.65     7143.61    256.55 o 
  -8   9   3    12483.40    12341.17    585.03 o 
  -7   9   3      146.56       96.46    105.87 o 
  -6   9   3     1440.30     1347.42    129.82 o 
  -5   9   3    49789.53    47896.09   1702.24 o 
  -4   9   3    22940.56    21970.19    463.58 o 
  -3   9   3     5482.81     4840.47    145.20 o 
  -2   9   3    24292.77    23113.45    295.05 o 
  -1   9   3    72781.43    71146.78    781.95 o 
   0   9   3    13565.13    12952.38    199.49 o 
   1   9   3      599.72      470.48     30.35 o 
   2   9   3    26090.67    25530.68    281.03 o 
   3   9   3    12946.77    12137.09    176.48 o 
   4   9   3        9.92       42.44     27.86 o 
   5   9   3     2456.29     2635.45     88.38 o 
   6   9   3     4477.50     4439.09    134.56 o 
   7   9   3     4091.18     4185.01    135.85 o 
   8   9   3     2981.20     3059.00    113.35 o 
   9   9   3      687.56      425.78    127.69 o 
  10   9   3     1662.48     1414.68    211.17 o 
 -12  10   3      128.89      106.28     77.50 o 
 -11  10   3     3506.60     3694.64    212.01 o 
 -10  10   3      120.54       95.06    170.35 o 
  -9  10   3      500.67      394.43     81.20 o 
  -8  10   3     8428.13     8349.14    701.10 o 
  -7  10   3     6021.42     5926.47    508.08 o 
  -6  10   3     2501.36     2443.53    133.08 o 
  -5  10   3       66.42      101.33     46.87 o 
  -4  10   3    30312.50    29353.00    468.36 o 
  -3  10   3      631.92      705.37     64.47 o 
  -2  10   3    36899.56    36111.43    513.30 o 
  -1  10   3       43.71      172.82     33.59 o 
   0  10   3    21653.21    21662.75    361.49 o 
   1  10   3    10023.66    10230.48    130.80 o 
   2  10   3    23674.56    23058.62    229.02 o 
   3  10   3      356.36      480.51     44.96 o 
   4  10   3      966.25     1019.13     58.57 o 
   5  10   3    11661.42    11524.12    262.08 o 
   6  10   3     2414.46     2449.11     93.16 o 
   7  10   3       23.37       75.03     43.57 o 
   8  10   3      869.22      801.60     83.76 o 
   9  10   3        9.49       -4.54     89.85 o 
  10  10   3       29.53      -96.09     96.09 o 
 -12  11   3     7792.10     8242.05    492.06 o 
 -11  11   3     1836.08     2020.39    173.58 o 
 -10  11   3     1437.17     1508.27    180.56 o 
  -9  11   3     1005.33     1160.27    336.88 o 
  -8  11   3    23055.25    23365.55   1037.55 o 
  -7  11   3      983.88      910.22     99.55 o 
  -6  11   3     1834.83     2162.15    232.99 o 
  -5  11   3    20742.73    20386.82    387.53 o 
  -4  11   3    18571.06    17680.86    353.48 o 
  -3  11   3     2911.90     2802.65    116.63 o 
  -2  11   3    14881.07    15206.40    282.43 o 
  -1  11   3    41227.68    39943.13    808.58 o 
   0  11   3     4923.31     4935.27    106.41 o 
   1  11   3      630.60      577.79     35.00 o 
   2  11   3    47268.77    45990.66    442.55 o 
   3  11   3     6398.69     6351.13    126.47 o 
   4  11   3     2721.53     2829.22     89.52 o 
   5  11   3     8485.04     8713.52    166.20 o 
   6  11   3    14593.56    14349.91    261.92 o 
   7  11   3      270.25      268.38     57.39 o 
   8  11   3     3295.99     3143.06    210.03 o 
   9  11   3     4885.76     4122.44    301.02 o 
  10  11   3     1749.01     2107.71    243.76 o 
 -12  12   3     3625.30     3636.33    357.71 o 
 -11  12   3     7320.10     7499.08   1002.27 o 
 -10  12   3     1024.47      929.19    126.10 o 
  -9  12   3      787.36      906.12    169.36 o 
  -8  12   3     9266.82     9006.75    286.61 o 
  -7  12   3    11400.19    11005.88    571.14 o 
  -6  12   3     3296.77     3267.72    154.06 o 
  -5  12   3     6847.25     6308.38    200.07 o 
  -4  12   3    12867.88    12276.53    310.66 o 
  -3  12   3      285.62      411.89     58.78 o 
  -2  12   3     7525.36     7797.76    192.29 o 
  -1  12   3      256.13      308.46     35.19 o 
   0  12   3      877.33      901.69     50.00 o 
   1  12   3     5099.74     5292.20    109.50 o 
   2  12   3    36880.71    36058.52    370.79 o 
   3  12   3    14011.45    13582.30    198.46 o 
   4  12   3     6504.44     6514.88    138.54 o 
   5  12   3    15562.04    15642.73    286.31 o 
   6  12   3    19489.17    18992.93    328.69 o 
   7  12   3     4980.85     4764.62    185.37 o 
   8  12   3     2085.09     2026.51    211.55 o 
   9  12   3    10069.07     9405.32    453.51 o 
  10  12   3     5242.16     4685.65    335.88 o 
 -12  13   3     2526.46     3013.03    344.39 o 
 -11  13   3     3220.23     3793.18    266.01 o 
 -10  13   3     2127.18     1695.26    158.94 o 
  -9  13   3     1573.54     1618.65    146.10 o 
  -8  13   3     2738.17     2716.13    192.03 o 
  -7  13   3      884.11      920.66    104.12 o 
  -6  13   3    14571.71    14608.49    712.58 o 
  -5  13   3      580.27      620.77    101.90 o 
  -4  13   3      736.83      807.70    142.43 o 
  -3  13   3    11620.23    11613.89    263.46 o 
  -2  13   3     9976.35    10099.64    278.62 o 
  -1  13   3     6320.30     6345.19    125.12 o 
   0  13   3    18439.62    18551.86    236.22 o 
   1  13   3     6829.32     6948.52    130.05 o 
   2  13   3     1447.90     1439.17     88.48 o 
   3  13   3     1867.57     1888.42     74.75 o 
   4  13   3     6855.74     6840.02    174.78 o 
   5  13   3     2964.53     3015.73    123.04 o 
   6  13   3     4794.15     4851.18    160.54 o 
   7  13   3     3235.12     3199.36    164.73 o 
   8  13   3        2.89      119.06     68.71 o 
   9  13   3     9314.78    10187.86    783.45 o 
 -11  14   3        0.83        6.53     74.97 o 
 -10  14   3      613.60      548.06    108.77 o 
  -9  14   3      975.95      848.25    116.68 o 
  -8  14   3      589.43      449.78     83.79 o 
  -7  14   3      914.43      924.02    105.68 o 
  -6  14   3      196.96       78.09     71.57 o 
  -5  14   3      176.73      156.47     40.30 o 
  -4  14   3     1947.32     1706.06    231.58 o 
  -3  14   3      300.28      246.92     53.22 o 
  -2  14   3     1807.03     1724.92     81.88 o 
  -1  14   3        0.86       11.45     25.24 o 
   0  14   3      276.16      310.03     38.00 o 
   1  14   3     3821.33     3805.12     98.25 o 
   2  14   3       61.45       52.40     45.21 o 
   3  14   3      390.64      379.11     66.93 o 
   4  14   3     4285.71     4333.23    177.46 o 
   5  14   3     1579.82     1622.46     99.43 o 
   6  14   3      312.85      419.02     72.64 o 
   7  14   3      483.80      578.95     77.93 o 
   8  14   3     2125.51     2205.24    167.23 o 
   9  14   3     2486.35     2843.27    315.19 o 
 -11  15   3       37.12      306.69    167.80 o 
 -10  15   3       25.98       65.80     70.56 o 
  -9  15   3     1443.93     1675.72    213.01 o 
  -8  15   3      873.01      935.35    145.27 o 
  -7  15   3       78.03       -7.59     62.93 o 
  -6  15   3       10.35       -0.19    163.41 o 
  -5  15   3      584.59      564.97     79.48 o 
  -4  15   3        4.58      -21.89     36.95 o 
  -3  15   3     1123.72     1159.41    100.11 o 
  -2  15   3       17.09       26.35     31.18 o 
  -1  15   3     2332.74     2535.53     84.37 o 
   0  15   3      139.04       80.76     45.00 o 
   1  15   3     3916.51     3672.73    123.67 o 
   2  15   3       41.69       16.38     59.95 o 
   3  15   3      937.53     1088.18    335.32 o 
   4  15   3      480.42      452.29     83.19 o 
   5  15   3       63.60       24.59     56.62 o 
   6  15   3     1068.72     1122.20    117.50 o 
   7  15   3      789.91      934.45     95.56 o 
   8  15   3       83.26      186.75     84.50 o 
   9  15   3        6.37       39.73     82.06 o 
 -11  16   3       54.23      242.63    164.68 o 
 -10  16   3      133.91      139.53     90.44 o 
  -9  16   3      386.52      397.99     93.72 o 
  -8  16   3      190.43      129.73     69.70 o 
  -7  16   3      598.60      744.22    171.20 o 
  -6  16   3     1882.89     2021.75    137.93 o 
  -5  16   3        1.88      -17.06     41.03 o 
  -4  16   3     2847.20     2702.90    110.56 o 
  -3  16   3      666.19      727.04     86.05 o 
  -2  16   3     7930.55     7674.70    176.09 o 
  -1  16   3      220.15      229.95     48.23 o 
   0  16   3     2423.99     2344.27    106.89 o 
   1  16   3     1498.27     1616.05    194.30 o 
   2  16   3     1580.03     1604.65    119.32 o 
   3  16   3       19.62       34.22     49.20 o 
   4  16   3      145.75      164.71     58.81 o 
   5  16   3      518.70      410.02     83.46 o 
   6  16   3      103.83        6.34     58.00 o 
   7  16   3       48.87      129.64     69.99 o 
   8  16   3     1181.77     1072.28    200.68 o 
   9  16   3      112.52       33.29     84.58 o 
 -10  17   3     6282.60     6336.86    289.00 o 
  -9  17   3      513.52      432.01    100.11 o 
  -8  17   3     1688.45     1615.91    148.81 o 
  -7  17   3     2712.13     2538.71    166.02 o 
  -6  17   3    10184.43     9980.70    231.48 o 
  -5  17   3      947.42      895.77     77.86 o 
  -4  17   3      781.13      818.81    150.57 o 
  -3  17   3    13118.16    13012.90    246.57 o 
  -2  17   3     1890.86     2068.81    294.36 o 
  -1  17   3       63.61       23.52     39.53 o 
   0  17   3     5703.59     6086.89    170.41 o 
   1  17   3    10763.96    10600.02    290.24 o 
   2  17   3     1222.33     1374.22    116.62 o 
   3  17   3       49.08       69.41     51.54 o 
   4  17   3     7558.90     7774.75    260.33 o 
   5  17   3      302.57      339.25     97.65 o 
   6  17   3     2175.54     2419.72    165.13 o 
   7  17   3      509.59      580.79    102.07 o 
   8  17   3     2851.86     2949.54    289.12 o 
 -10  18   3     1219.77     1238.09    265.02 o 
  -9  18   3      871.73      619.36    143.57 o 
  -8  18   3     1931.56     1794.90    157.98 o 
  -7  18   3     1255.11     1240.34    103.88 o 
  -6  18   3     1466.82     1393.05     98.73 o 
  -5  18   3      199.13      399.00     84.98 o 
  -4  18   3       26.87        3.55     49.10 o 
  -3  18   3      507.45      493.47     86.73 o 
  -2  18   3      229.44      441.01     64.87 o 
  -1  18   3       65.13       93.96     45.43 o 
   0  18   3      933.13      929.37     97.93 o 
   1  18   3     1126.61     1148.02    283.30 o 
   2  18   3      629.10      541.54    169.08 o 
   3  18   3     1407.82     1281.88    120.90 o 
   4  18   3     2318.69     2454.24    159.02 o 
   5  18   3     2837.32     2850.66    176.47 o 
   6  18   3     1720.37     1830.09    256.80 o 
   7  18   3     1492.07     1650.89    154.06 o 
   8  18   3     1407.01     1666.95    242.06 o 
  -9  19   3       32.92       49.48     70.69 o 
  -8  19   3     6418.74     6802.71    467.40 o 
  -7  19   3       32.28       -1.42    122.45 o 
  -6  19   3      392.30      373.26    135.49 o 
  -5  19   3     4889.44     4181.20    704.65 o 
  -4  19   3     2796.43     2894.47    167.45 o 
  -3  19   3      639.31      564.22    108.84 o 
  -2  19   3     1130.03      933.36     96.87 o 
  -1  19   3     9196.31     9167.54    272.97 o 
   0  19   3       24.48      -33.40     48.27 o 
   1  19   3      312.81      335.34     80.44 o 
   2  19   3     4873.75     5254.73    290.67 o 
   3  19   3      737.82      632.79     99.57 o 
   4  19   3     2117.19     1939.92    243.06 o 
   5  19   3       64.11       21.24     60.70 o 
   6  19   3     2407.39     2481.01    391.86 o 
   7  19   3      832.48      787.50    125.09 o 
  -8  20   3        2.65      104.59    151.93 o 
  -7  20   3       65.71      144.27    147.96 o 
  -6  20   3      897.35      873.01    202.66 o 
  -5  20   3      772.07      692.45    108.22 o 
  -4  20   3      559.30      511.59     98.25 o 
  -3  20   3      241.00      129.45     69.98 o 
  -2  20   3     1315.27     1206.18     97.78 o 
  -1  20   3      228.40      265.15     61.01 o 
   0  20   3      981.51     1084.78    117.80 o 
   1  20   3      187.28      239.55     82.77 o 
   2  20   3      319.08      361.06    139.31 o 
   3  20   3      130.93      107.41     68.03 o 
   4  20   3       59.85       95.02     84.18 o 
   5  20   3       45.56       71.35    103.17 o 
   6  20   3      215.61      256.90     89.44 o 
   7  20   3       73.03      109.94     84.67 o 
  -8  21   3     2300.78     2035.71    315.48 o 
  -7  21   3     1700.51     1703.23    277.49 o 
  -6  21   3      490.46      340.14    159.58 o 
  -5  21   3     1211.27     1123.01    130.89 o 
  -4  21   3     1062.17      983.93    175.60 o 
  -3  21   3      343.17      411.58     93.48 o 
  -2  21   3      651.43      640.39     91.64 o 
  -1  21   3     2092.60     1933.42    120.13 o 
   0  21   3      644.46      542.83     98.74 o 
   1  21   3        4.11       -6.28     58.49 o 
   2  21   3      942.48      925.90    122.52 o 
   3  21   3     1658.90     1779.71    157.16 o 
   4  21   3      892.20      829.53    124.74 o 
   5  21   3      844.71      767.90    121.42 o 
   6  21   3     1007.52      691.01    150.08 o 
  -7  22   3      142.09      194.73    149.94 o 
  -6  22   3      295.73      276.93    161.00 o 
  -5  22   3       11.45      197.00    146.26 o 
  -4  22   3      114.72       12.69     66.10 o 
  -3  22   3        0.47      -49.61     49.61 o 
  -2  22   3      117.42      112.31     61.00 o 
  -1  22   3      202.13      171.74    117.06 o 
   0  22   3      227.61      232.35     79.15 o 
   1  22   3      213.71      220.84     83.31 o 
   2  22   3       56.13       77.21     71.16 o 
   3  22   3      677.61      738.45    122.59 o 
   4  22   3       65.02       56.32     75.63 o 
   5  22   3      462.69      547.05    115.78 o 
  -6  23   3      340.51      139.74    166.10 o 
  -5  23   3      352.52      183.39    156.75 o 
  -4  23   3      364.46      487.01    107.13 o 
  -3  23   3      235.37      147.74     70.33 o 
  -2  23   3       58.62       33.66     56.18 o 
  -1  23   3      898.72      866.99    186.79 o 
   0  23   3        2.00      -36.98     64.64 o 
   1  23   3        2.19      -15.72     63.69 o 
   2  23   3     1672.41     1711.97    164.64 o 
   3  23   3       14.76        8.17     73.62 o 
   4  23   3     1274.78     1232.77    150.36 o 
  -4  24   3      187.53       85.00    100.76 o 
  -3  24   3        0.84      -50.03     57.51 o 
  -2  24   3     1209.78     1085.38    158.79 o 
  -1  24   3       43.19       61.62     74.42 o 
   0  24   3      984.12     1003.67    136.83 o 
   1  24   3        2.42      -20.42     66.11 o 
   2  24   3      502.00      545.06    197.85 o 
  -1  25   3      407.05      494.44    140.31 o 
   0  25   3      513.93      275.55    187.36 o 
 -14   0   4     2103.61     2022.67    230.16 o 
 -13   0   4      174.56      208.33    106.29 o 
 -12   0   4       55.68       76.56     59.93 o 
 -11   0   4     3987.52     3689.17    177.84 o 
 -10   0   4     2726.04     3082.32    157.23 o 
  -9   0   4        4.96       -0.44     36.57 o 
  -8   0   4     3403.57     3508.05    149.12 o 
  -7   0   4     7700.42     7432.77    206.10 o 
  -6   0   4    18555.80    19241.68    342.53 o 
  -5   0   4      460.98      565.52     56.26 o 
  -4   0   4    11497.01    12240.03    298.19 o 
  -3   0   4    13462.67    14362.00    187.10 o 
  -2   0   4     4216.91     4590.11     90.35 o 
  -1   0   4    30453.59    32297.74    344.40 o 
   0   0   4     6030.17     6410.24    144.46 o 
   1   0   4       86.67       24.21     23.68 o 
   2   0   4      245.92      302.71     56.72 o 
   3   0   4    19743.83    20853.06    331.49 o 
   4   0   4     1171.61     1100.62    110.83 o 
   5   0   4    26512.09    25351.44    611.11 o 
   6   0   4     5414.57     5539.68    269.56 o 
   7   0   4     3018.22     2935.65    208.33 o 
   8   0   4    26648.03    26386.87    727.89 o 
   9   0   4    32315.69    32230.97    859.98 o 
  10   0   4       25.71      173.47    106.86 o 
  11   0   4      446.61      531.75    153.34 o 
 -14   1   4      280.42      163.55    119.61 o 
 -13   1   4      667.87      808.64    110.64 o 
 -12   1   4      113.91      123.97     47.92 o 
 -11   1   4      574.91      559.60     67.79 o 
 -10   1   4        7.98        6.03     30.05 o 
  -9   1   4      257.76      317.69     45.07 o 
  -8   1   4     3454.44     3329.68    101.08 o 
  -7   1   4      789.65      766.32     65.01 o 
  -6   1   4     2779.76     2784.22     80.79 o 
  -5   1   4      873.77     1053.75     48.83 o 
  -4   1   4     3631.46     3641.60     78.62 o 
  -3   1   4    11431.49    11847.33    133.41 o 
  -2   1   4    28005.46    28810.20    311.98 o 
  -1   1   4     1513.17     1684.83     46.78 o 
   0   1   4     1093.77     1108.71     47.96 o 
   1   1   4    17244.79    16986.70    225.94 o 
   2   1   4    12035.60    11856.36    152.25 o 
   3   1   4     1091.53     1111.31     66.40 o 
   4   1   4    14989.15    14932.71    264.22 o 
   5   1   4    25215.98    23836.24    414.00 o 
   6   1   4     3257.75     3364.94    148.27 o 
   7   1   4     1343.20     1311.81    112.81 o 
   8   1   4     3489.68     3540.96    177.30 o 
   9   1   4     4065.46     4228.47    200.57 o 
  10   1   4     3235.69     3418.44    194.71 o 
  11   1   4      255.65      232.54     89.03 o 
 -13   2   4       13.52       45.43     53.00 o 
 -12   2   4      211.34      269.83     62.08 o 
 -11   2   4     1218.98     1244.34     82.80 o 
 -10   2   4      410.82      447.81     73.60 o 
  -9   2   4        6.83       46.72     34.11 o 
  -8   2   4       75.43      117.92     33.68 o 
  -7   2   4      190.61      219.60     36.55 o 
  -6   2   4      181.18      226.68     32.67 o 
  -5   2   4       50.06      119.13     24.77 o 
  -4   2   4      146.47      221.10     21.83 o 
  -3   2   4    13082.16    13426.02    141.84 o 
  -2   2   4    29168.93    30369.02    284.13 o 
  -1   2   4       82.30      309.09     76.09 o 
   0   2   4     1915.21     1867.45     49.59 o 
   1   2   4    22098.36    20358.04    472.12 o 
   2   2   4     2048.22     1897.72     55.93 o 
   3   2   4     1847.51     2172.46     76.75 o 
   4   2   4     7441.90     6804.63    191.86 o 
   5   2   4    20239.07    19327.38    308.25 o 
   6   2   4     2347.90     2603.64    174.74 o 
   7   2   4     3686.08     3609.78    378.26 o 
   8   2   4     5605.66     5565.30    216.76 o 
   9   2   4     5055.76     5100.94    219.17 o 
  10   2   4     2102.80     2046.77    160.23 o 
  11   2   4      446.79      299.15     98.03 o 
 -13   3   4     2256.95     2067.49    165.03 o 
 -12   3   4      802.31      967.88     97.72 o 
 -11   3   4     4417.15     4115.51    131.84 o 
 -10   3   4      672.85      712.55     64.93 o 
  -9   3   4     3065.63     3320.09    164.06 o 
  -8   3   4     1894.82     1895.82     80.88 o 
  -7   3   4      559.33      520.47     82.03 o 
  -6   3   4    28694.06    28732.37    318.64 o 
  -5   3   4     5915.22     6179.19     93.75 o 
  -4   3   4    10141.18    10738.95    140.30 o 
  -3   3   4    44970.52    47693.18    622.07 o 
  -2   3   4    77526.05    80087.12    652.00 o 
  -1   3   4      426.03      336.84     25.38 o 
   0   3   4      152.30      164.06     30.18 o 
   1   3   4    28477.51    26631.70    313.73 o 
   2   3   4     9264.93     8950.03    143.07 o 
   3   3   4    12945.56    13173.71    175.71 o 
   4   3   4      906.30     1076.73     62.51 o 
   5   3   4    25264.57    24550.63    346.15 o 
   6   3   4      759.14      692.95     74.18 o 
   7   3   4     2212.56     1990.90    130.49 o 
   8   3   4      299.22      223.08     70.74 o 
   9   3   4     5608.52     6108.72    238.27 o 
  10   3   4     1990.39     2205.47    165.72 o 
  11   3   4       12.08      172.62    124.72 o 
 -13   4   4      520.62      514.24    105.31 o 
 -12   4   4     1136.00     1112.99    127.01 o 
 -11   4   4      229.55      223.25     48.39 o 
 -10   4   4     4336.86     4114.70    176.72 o 
  -9   4   4      277.48      266.78     44.26 o 
  -8   4   4      138.13      132.49     35.06 o 
  -7   4   4    16670.49    16335.26    229.24 o 
  -6   4   4    13794.77    13725.82    194.77 o 
  -5   4   4     3802.94     4253.53     91.45 o 
  -4   4   4       12.94       24.34     15.73 o 
  -3   4   4    29432.53    29325.99    282.88 o 
  -2   4   4    16133.19    16223.28    181.33 o 
  -1   4   4       84.64      306.30     25.47 o 
   0   4   4      723.35      437.25     29.82 o 
   1   4   4       26.11      101.72     24.75 o 
   2   4   4       99.77      215.93     27.16 o 
   3   4   4     5213.11     4694.05     97.87 o 
   4   4   4     3489.27     3382.06    107.72 o 
   5   4   4        6.53       37.43     25.37 o 
   6   4   4      837.53      710.58     68.65 o 
   7   4   4     1908.70     1913.35    205.55 o 
   8   4   4      567.61      658.24    135.91 o 
   9   4   4      669.08      759.46    107.91 o 
  10   4   4       46.67       91.83     86.31 o 
  11   4   4       34.05       40.82    110.26 o 
 -13   5   4     1878.35     2086.26    169.55 o 
 -12   5   4      403.20      347.43    273.38 o 
 -11   5   4     5059.23     4948.07    175.56 o 
 -10   5   4      217.36      181.12     43.15 o 
  -9   5   4     3237.31     3319.45    107.04 o 
  -8   5   4     1496.21     1583.16    101.54 o 
  -7   5   4      359.53      316.26     47.70 o 
  -6   5   4    15643.32    15884.81    241.83 o 
  -5   5   4     3468.84     3568.82     98.04 o 
  -4   5   4    12753.37    13417.89    164.54 o 
  -3   5   4     1161.39     1198.30     52.12 o 
  -2   5   4    20493.97    20702.76    217.51 o 
  -1   5   4      717.84      712.59     36.66 o 
   0   5   4       21.30       47.04     18.41 o 
   1   5   4     8317.52     8295.12    145.48 o 
   2   5   4      353.69      344.55     32.29 o 
   3   5   4    15309.71    15160.36    198.13 o 
   4   5   4     9121.04     8840.92    207.87 o 
   5   5   4       79.71       44.54     36.03 o 
   6   5   4       29.95       24.59     33.37 o 
   7   5   4     6863.75     7088.08    210.57 o 
   8   5   4     5207.96     5196.42    504.82 o 
   9   5   4       10.30      -31.42     58.75 o 
  10   5   4       25.70      -61.39     61.39 o 
  11   5   4     1450.62     1710.88    225.34 o 
 -13   6   4       53.37       30.58     76.23 o 
 -12   6   4     3695.15     3873.59    207.80 o 
 -11   6   4       39.48       29.59     54.48 o 
 -10   6   4     1347.32     1420.29    129.64 o 
  -9   6   4     1196.26     1223.16    115.63 o 
  -8   6   4     4399.10     4493.50    133.01 o 
  -7   6   4     2942.10     2955.99    102.32 o 
  -6   6   4     3580.07     3830.39    153.57 o 
  -5   6   4     9175.31     9380.56    180.79 o 
  -4   6   4     1340.96     1506.40     69.09 o 
  -3   6   4      332.96      405.63     29.29 o 
  -2   6   4     6957.61     7653.65    112.44 o 
  -1   6   4     2351.74     2530.44     63.54 o 
   0   6   4    21467.54    22855.11    327.69 o 
   1   6   4    11017.88    11402.15    246.04 o 
   2   6   4      846.16      943.85     58.82 o 
   3   6   4     6867.32     6413.99    181.94 o 
   4   6   4      482.31      477.94     43.88 o 
   5   6   4    14734.72    14697.14    443.08 o 
   6   6   4     7037.46     6984.45    184.64 o 
   7   6   4    19181.10    18745.29    321.37 o 
   8   6   4       74.90        3.00     41.49 o 
   9   6   4      114.45      104.98     68.83 o 
  10   6   4    16554.24    17440.26    617.21 o 
  11   6   4     8355.74     9525.50    464.85 o 
 -13   7   4      359.54      499.15    161.85 o 
 -12   7   4        8.29       11.04     65.98 o 
 -11   7   4       42.63       54.89     61.02 o 
 -10   7   4      161.52      262.57     99.06 o 
  -9   7   4      219.83      204.08     82.20 o 
  -8   7   4      296.74      287.62     67.05 o 
  -7   7   4     1318.98     1475.97    163.41 o 
  -6   7   4      560.34      590.69     48.32 o 
  -5   7   4     3554.42     3463.55     78.30 o 
  -4   7   4       50.50       52.21     23.32 o 
  -3   7   4     8904.79     9261.98    127.59 o 
  -2   7   4        9.40       53.21     41.17 o 
  -1   7   4    25256.17    25194.37    265.08 o 
   0   7   4     1621.95     1647.98     53.81 o 
   1   7   4     1303.73     1284.88     44.22 o 
   2   7   4    24323.97    24072.62    267.83 o 
   3   7   4    17142.53    17007.63    219.85 o 
   4   7   4     3016.53     2937.76     89.26 o 
   5   7   4     1730.39     1673.64     74.71 o 
   6   7   4    22570.41    22589.04    412.80 o 
   7   7   4     3641.39     3623.14    136.14 o 
   8   7   4      667.76      669.90    118.55 o 
   9   7   4     2910.32     2952.48    288.26 o 
  10   7   4     2306.24     2382.69    175.31 o 
  11   7   4       13.32       48.19    112.24 o 
 -13   8   4     1272.38     1195.86    228.17 o 
 -12   8   4      331.31      140.34     75.24 o 
 -11   8   4      117.97       77.04     66.99 o 
 -10   8   4      831.26      667.02    119.47 o 
  -9   8   4     3237.42     3347.00    175.10 o 
  -8   8   4      352.38      381.21    102.04 o 
  -7   8   4     1372.09     1380.51    110.22 o 
  -6   8   4     1770.21     1972.95    115.23 o 
  -5   8   4       57.78      109.37     44.61 o 
  -4   8   4     1284.82     1176.87     64.20 o 
  -3   8   4      178.37      296.89     97.74 o 
  -2   8   4     1635.68     1967.38     54.67 o 
  -1   8   4     6477.16     6326.52    104.75 o 
   0   8   4     8319.03     8308.40    126.04 o 
   1   8   4      756.91      862.80     38.98 o 
   2   8   4     3906.12     3699.77     90.01 o 
   3   8   4    26845.29    25680.70    397.71 o 
   4   8   4      271.70      321.05     40.87 o 
   5   8   4     2633.03     2844.95    154.97 o 
   6   8   4    10176.39    10278.93    437.43 o 
   7   8   4    15021.15    14231.38    336.88 o 
   8   8   4      139.14       76.77     47.72 o 
   9   8   4       43.86       70.63     63.93 o 
  10   8   4     9211.74     9781.82    468.39 o 
 -13   9   4       82.58       89.29    136.05 o 
 -12   9   4       51.43       72.14     78.42 o 
 -11   9   4     1292.53     1124.27    132.09 o 
 -10   9   4      482.34      703.75    107.24 o 
  -9   9   4     1295.73     1300.78    206.77 o 
  -8   9   4     6418.63     6878.30    348.36 o 
  -7   9   4      758.00      902.98    129.25 o 
  -6   9   4      311.96      432.75     70.01 o 
  -5   9   4    17477.13    17081.31    327.96 o 
  -4   9   4    24523.79    24623.90    479.64 o 
  -3   9   4      161.55      170.35     35.27 o 
  -2   9   4     4173.27     4420.44    176.56 o 
  -1   9   4   101381.30    98676.65    809.20 o 
   0   9   4    23598.25    23691.27    232.47 o 
   1   9   4      366.37      424.48     51.81 o 
   2   9   4    26439.34    26426.32    731.30 o 
   3   9   4    75104.82    71816.94    648.60 o 
   4   9   4    12938.03    12407.60    195.52 o 
   5   9   4     1761.20     1772.56    105.96 o 
   6   9   4    17756.78    17207.38    540.00 o 
   7   9   4    11154.92    11309.80    552.68 o 
   8   9   4       72.52      126.87     51.58 o 
   9   9   4     1808.04     1983.47    258.22 o 
  10   9   4     2978.41     2698.69    271.83 o 
 -12  10   4    10598.96    10702.06    686.51 o 
 -11  10   4      932.91      737.04    122.31 o 
 -10  10   4     3732.00     3475.33    339.14 o 
  -9  10   4     3044.79     3003.04    170.99 o 
  -8  10   4    21045.32    20952.10    451.34 o 
  -7  10   4     3319.05     2945.06    154.12 o 
  -6  10   4     2647.36     2749.78    192.60 o 
  -5  10   4    29640.48    28470.50    386.37 o 
  -4  10   4    10621.08    10521.68    196.71 o 
  -3  10   4      449.03      523.22     50.49 o 
  -2  10   4     4946.40     4858.90    123.78 o 
  -1  10   4    54965.69    53218.26    575.95 o 
   0  10   4    17651.98    16964.36    187.95 o 
   1  10   4      907.08      820.96     42.34 o 
   2  10   4     5738.89     5534.31    168.52 o 
   3  10   4     6837.65     6805.07    135.89 o 
   4  10   4      138.59      104.32     32.88 o 
   5  10   4      112.89       62.48     32.43 o 
   6  10   4     1017.71     1025.67     69.99 o 
   7  10   4      628.60      584.32     61.62 o 
   8  10   4     1627.24     1464.32    103.51 o 
   9  10   4     1275.91     1334.47    206.35 o 
  10  10   4      567.94      495.46    154.76 o 
 -12  11   4       24.23      155.61    145.69 o 
 -11  11   4     1272.76     1139.57    140.59 o 
 -10  11   4       17.29        4.51     57.26 o 
  -9  11   4      438.24      441.28     88.06 o 
  -8  11   4     5516.76     5873.72    229.52 o 
  -7  11   4     7922.74     7871.68    250.79 o 
  -6  11   4     1434.74     1319.79    108.01 o 
  -5  11   4     9296.65     8828.42    312.07 o 
  -4  11   4    23969.50    24310.40    896.52 o 
  -3  11   4     1856.41     1822.53     82.28 o 
  -2  11   4      983.35      852.11     60.38 o 
  -1  11   4    42360.88    42192.12    486.04 o 
   0  11   4    18351.97    17991.63    307.33 o 
   1  11   4     3293.47     3364.40     78.32 o 
   2  11   4      830.06      778.43     51.09 o 
   3  11   4     4140.06     4319.42    116.23 o 
   4  11   4        4.65       38.24     34.97 o 
   5  11   4     4112.24     4368.60    120.09 o 
   6  11   4      468.64      441.82     54.95 o 
   7  11   4       11.09        1.78     34.67 o 
   8  11   4       64.18       70.59     66.67 o 
   9  11   4      580.55      630.95    163.27 o 
 -12  12   4    13956.25    14894.54    672.62 o 
 -11  12   4      764.12      963.30    135.71 o 
 -10  12   4     2235.62     2247.76    172.63 o 
  -9  12   4     5503.17     5423.54    234.34 o 
  -8  12   4    20238.46    20625.44   1043.22 o 
  -7  12   4      409.94      374.50     74.43 o 
  -6  12   4     3446.73     3405.54    257.94 o 
  -5  12   4    17211.54    16058.39    621.74 o 
  -4  12   4     5739.83     5497.01    341.16 o 
  -3  12   4    12746.91    13047.68    279.98 o 
  -2  12   4     3556.00     3455.63    110.95 o 
  -1  12   4     4984.59     4970.96    113.86 o 
   0  12   4      441.14      510.11     44.66 o 
   1  12   4     3218.07     3420.06    108.20 o 
   2  12   4      100.51      101.91     30.07 o 
   3  12   4     2838.24     2784.67    113.98 o 
   4  12   4      640.97      736.22     58.95 o 
   5  12   4      197.29      251.05     43.50 o 
   6  12   4      368.47      444.94     68.53 o 
   7  12   4     1538.90     1530.32    172.30 o 
   8  12   4      737.41     1094.54    122.55 o 
   9  12   4     1290.44     1381.23    215.42 o 
 -12  13   4        0.78      -33.73    130.39 o 
 -11  13   4      484.42      669.58    175.45 o 
 -10  13   4      521.95      584.65    109.40 o 
  -9  13   4     3768.31     3593.61    620.46 o 
  -8  13   4     1873.91     1565.73    169.08 o 
  -7  13   4     1095.47     1177.95    116.27 o 
  -6  13   4        5.89      -13.67     35.46 o 
  -5  13   4     5616.21     5237.00    187.68 o 
  -4  13   4      106.97       89.09     44.66 o 
  -3  13   4     1626.07     1600.74     83.72 o 
  -2  13   4       13.29      107.02     52.21 o 
  -1  13   4     6043.90     6564.47    153.78 o 
   0  13   4     3379.98     3463.38     97.22 o 
   1  13   4     4944.27     5012.72    134.81 o 
   2  13   4     6023.87     6020.42    217.59 o 
   3  13   4     1830.40     1628.64     86.02 o 
   4  13   4     5111.63     5440.21    156.08 o 
   5  13   4     2218.07     2205.18    113.86 o 
   6  13   4     2333.55     2454.13    133.41 o 
   7  13   4      546.66      617.95     80.42 o 
   8  13   4     6021.22     5873.88    198.89 o 
   9  13   4       51.25      -35.71     96.37 o 
 -11  14   4      252.17       92.30     83.78 o 
 -10  14   4     2151.38     2006.60    393.28 o 
  -9  14   4       52.34      160.59     69.57 o 
  -8  14   4      553.35      662.75    102.24 o 
  -7  14   4     1081.51     1116.69    115.65 o 
  -6  14   4      400.48      358.59    181.69 o 
  -5  14   4      997.64     1161.64    102.58 o 
  -4  14   4     1352.01     1171.11     97.26 o 
  -3  14   4     1123.08     1175.09     80.92 o 
  -2  14   4      332.04      423.83     46.12 o 
  -1  14   4        5.88       11.75     29.14 o 
   0  14   4       31.48       86.86     32.28 o 
   1  14   4     3378.70     3394.80    188.14 o 
   2  14   4     1487.81     1690.43     86.87 o 
   3  14   4       15.51       16.13     40.03 o 
   4  14   4     2818.39     2836.66    152.52 o 
   5  14   4     5947.30     5818.38    359.84 o 
   6  14   4      597.61      604.62     79.79 o 
   7  14   4      831.13      957.42     97.19 o 
   8  14   4     7832.18     8035.21    234.82 o 
   9  14   4     4306.27     3683.67    316.33 o 
 -11  15   4     1163.29     1820.29    289.68 o 
 -10  15   4      372.79      468.63    122.87 o 
  -9  15   4      169.98      161.68     99.63 o 
  -8  15   4        1.09      -19.31     51.75 o 
  -7  15   4     4878.28     4721.58    168.34 o 
  -6  15   4     2047.37     1911.42    199.97 o 
  -5  15   4     2328.63     2261.75    134.23 o 
  -4  15   4     1260.37     1292.18     83.14 o 
  -3  15   4    27505.22    27411.15    338.28 o 
  -2  15   4     3672.12     3796.91    109.39 o 
  -1  15   4     3268.00     3319.49    102.23 o 
   0  15   4    10483.64    10918.38    186.38 o 
   1  15   4    42294.86    41299.36    509.94 o 
   2  15   4      898.79     1220.36    228.46 o 
   3  15   4      502.04      475.07     78.76 o 
   4  15   4    25274.79    24992.94    492.86 o 
   5  15   4    19512.85    20053.36    473.64 o 
   6  15   4      138.01      155.42     69.78 o 
   7  15   4     1436.93     1464.91    224.91 o 
   8  15   4    11615.22    11545.88    289.65 o 
   9  15   4      386.98      564.06    165.82 o 
 -10  16   4     4386.80     4405.46    238.70 o 
  -9  16   4       36.39       77.77     65.85 o 
  -8  16   4     1283.53     1273.40    134.82 o 
  -7  16   4     5544.18     5204.04    224.66 o 
  -6  16   4     5934.20     6294.32    231.00 o 
  -5  16   4       36.67       57.36     50.80 o 
  -4  16   4     1427.05     1376.45     87.68 o 
  -3  16   4    16092.25    16366.38    249.39 o 
  -2  16   4     5331.94     5436.01    134.41 o 
  -1  16   4      436.25      499.05     51.48 o 
   0  16   4     8836.88     8999.19    261.75 o 
   1  16   4    11480.46    11545.75    710.46 o 
   2  16   4     1731.28     1850.10    131.11 o 
   3  16   4     1911.88     1854.31    133.01 o 
   4  16   4     3166.53     3359.80    174.77 o 
   5  16   4     1391.50     1177.72    123.61 o 
   6  16   4      594.52      663.31    103.79 o 
   7  16   4      382.64      393.79    209.89 o 
   8  16   4       20.73      -57.26     92.40 o 
 -10  17   4     1038.47     1063.08    143.25 o 
  -9  17   4     1294.65     1313.20    187.22 o 
  -8  17   4     2399.15     2465.08    140.82 o 
  -7  17   4     7674.75     7755.07    412.98 o 
  -6  17   4     5878.01     6167.74    233.77 o 
  -5  17   4      511.87      375.48     75.85 o 
  -4  17   4     6061.82     6122.30    149.60 o 
  -3  17   4    18996.93    18977.33    359.04 o 
  -2  17   4     5083.03     5184.48    165.31 o 
  -1  17   4      140.22      113.02     46.22 o 
   0  17   4     7399.43     7565.53    562.07 o 
   1  17   4    14683.38    14314.85    349.44 o 
   2  17   4       16.81      125.04     67.74 o 
   3  17   4        7.58        6.93     46.28 o 
   4  17   4     3703.59     3510.09    266.44 o 
   5  17   4      851.97      874.41    114.15 o 
   6  17   4     1086.75     1105.95    162.13 o 
   7  17   4      133.28       61.84     76.81 o 
   8  17   4      582.85      495.46    169.50 o 
  -9  18   4      834.04      787.13    106.48 o 
  -8  18   4     1066.14      853.67    136.05 o 
  -7  18   4    14241.25    13888.55    384.73 o 
  -6  18   4    15123.59    14050.18    832.77 o 
  -5  18   4     1518.38     1409.83     96.78 o 
  -4  18   4       79.32       65.08     37.88 o 
  -3  18   4     6882.88     7082.12    199.35 o 
  -2  18   4      759.12      693.79     79.23 o 
  -1  18   4     2602.14     2500.80    137.95 o 
   0  18   4       52.03       40.82     54.40 o 
   1  18   4     1035.97     1184.88    251.56 o 
   2  18   4      986.85      702.30    131.38 o 
   3  18   4     1903.38     1927.93    378.97 o 
   4  18   4      477.44      406.46     89.16 o 
   5  18   4      372.44      402.53     94.26 o 
   6  18   4      176.03      117.82     78.78 o 
   7  18   4      150.87      151.04     85.46 o 
  -9  19   4      403.01      364.30    115.22 o 
  -8  19   4       79.61       -8.20     94.95 o 
  -7  19   4     1595.20     1533.87    148.92 o 
  -6  19   4     1972.26     1984.97    157.68 o 
  -5  19   4      136.34      220.13    135.35 o 
  -4  19   4      904.02      911.80     90.86 o 
  -3  19   4     5912.07     5632.65    253.14 o 
  -2  19   4     1814.55     1878.75    114.89 o 
  -1  19   4        3.08        0.70     67.89 o 
   0  19   4     1829.68     1859.42    277.35 o 
   1  19   4     1972.87     1972.45    195.86 o 
   2  19   4       27.40       52.29     56.02 o 
   3  19   4        6.63       90.73     80.36 o 
   4  19   4     1083.78     1295.20    136.98 o 
   5  19   4      512.96      566.95    154.48 o 
   6  19   4      435.94      298.87    110.12 o 
   7  19   4        3.33      -19.68     81.77 o 
  -8  20   4     3686.86     3734.69    379.53 o 
  -7  20   4      798.65      914.96    224.49 o 
  -6  20   4     3134.90     3321.03    197.56 o 
  -5  20   4      780.67      569.36     81.97 o 
  -4  20   4      539.87      623.82     88.73 o 
  -3  20   4     2434.91     2306.09    129.73 o 
  -2  20   4      883.62      934.34    110.01 o 
  -1  20   4      503.06      550.32     97.81 o 
   0  20   4      554.09      495.35     96.24 o 
   1  20   4     2798.74     2809.50    192.89 o 
   2  20   4      776.45      910.70    119.25 o 
   3  20   4       34.38       -3.18     58.82 o 
   4  20   4        3.88      126.86     75.66 o 
   5  20   4      707.40      726.81    123.23 o 
   6  20   4      318.31      477.04    117.91 o 
  -7  21   4     2563.77     2815.76    334.75 o 
  -6  21   4      550.20      605.98    174.18 o 
  -5  21   4     2088.32     2076.45    131.59 o 
  -4  21   4       13.28       48.90     54.41 o 
  -3  21   4     5422.07     5360.03    190.51 o 
  -2  21   4       89.84       79.02     59.83 o 
  -1  21   4     4385.25     4413.87    213.01 o 
   0  21   4     1303.67     1201.94    131.89 o 
   1  21   4     4989.64     4015.49    203.67 o 
   2  21   4     2200.23     2264.71    281.60 o 
   3  21   4     3199.85     3532.45    203.53 o 
   4  21   4     1166.77     1309.73    150.81 o 
   5  21   4      158.88      104.64     82.17 o 
  -6  22   4       31.05       -6.69     76.94 o 
  -5  22   4     1490.62     1648.95    125.73 o 
  -4  22   4       13.83       60.07     59.96 o 
  -3  22   4      785.37      797.80     96.07 o 
  -2  22   4     3620.85     3930.93    204.73 o 
  -1  22   4      871.06     1037.61    129.67 o 
   0  22   4     1023.10     1415.06    359.69 o 
   1  22   4     4255.14     4354.02    222.27 o 
   2  22   4     5162.37     5123.50    243.56 o 
   3  22   4      480.25      503.20    136.05 o 
   4  22   4      906.13      990.41    142.20 o 
  -5  23   4     8107.90     7550.43    243.74 o 
  -4  23   4     1766.39     1518.14    125.79 o 
  -3  23   4       95.22       65.68     63.68 o 
  -2  23   4     5945.78     5696.01    249.55 o 
  -1  23   4     7941.82     7471.06    505.24 o 
   0  23   4       10.00      156.04     81.65 o 
   1  23   4      157.69      243.78     93.50 o 
   2  23   4     5059.52     4969.51    249.24 o 
   3  23   4     1873.82     1610.98    165.45 o 
  -4  24   4     1607.39     1966.39    144.61 o 
  -3  24   4       95.20       95.62     76.55 o 
  -2  24   4      451.11      456.41    105.73 o 
  -1  24   4      833.40      794.17    129.89 o 
   0  24   4      143.27      150.71     83.37 o 
   1  24   4      243.51      298.34    103.18 o 
 -13   1   5     6680.14     6803.70    186.54 o 
 -12   1   5      193.53      216.30     51.03 o 
 -11   1   5     6442.70     6280.90    164.83 o 
 -10   1   5     8734.32     8662.37    189.60 o 
  -9   1   5    24304.76    23436.06    317.89 o 
  -8   1   5     2223.98     2316.16     89.41 o 
  -7   1   5     3107.43     3044.17    108.01 o 
  -6   1   5    44150.80    43152.66    385.48 o 
  -5   1   5    27031.07    25451.51    286.39 o 
  -4   1   5    21739.04    22591.20    219.23 o 
  -3   1   5     3346.78     3694.93     70.34 o 
  -2   1   5    55142.57    53233.14    500.62 o 
  -1   1   5      399.04      500.60     32.58 o 
   0   1   5     9203.61     9030.70    156.70 o 
   1   1   5     9657.56     9624.21    169.83 o 
   2   1   5    14529.14    14514.13    206.88 o 
   3   1   5    11205.84    11684.78    176.58 o 
   4   1   5      107.32      219.72     50.58 o 
   5   1   5     1270.45     1507.35    142.72 o 
   6   1   5     9688.25     9324.41    397.53 o 
   7   1   5     3364.90     3265.31    164.35 o 
   8   1   5     3405.56     3403.04    179.08 o 
   9   1   5      373.92      396.51     89.89 o 
  10   1   5     7078.10     7365.57    292.09 o 
 -13   2   5    14263.21    14762.74    604.02 o 
 -12   2   5     6188.95     6163.48    170.12 o 
 -11   2   5      468.31      455.79     59.64 o 
 -10   2   5     3231.11     3318.04    115.11 o 
  -9   2   5     9743.68     9190.92    181.86 o 
  -8   2   5     3230.48     3167.93    101.14 o 
  -7   2   5      116.61      142.61     31.85 o 
  -6   2   5      120.62      126.20     25.14 o 
  -5   2   5     1080.64     1108.76     43.73 o 
  -4   2   5        7.35       -0.60     15.07 o 
  -3   2   5     3608.59     3916.98    105.67 o 
  -2   2   5      140.92      212.38     25.04 o 
  -1   2   5     8344.55     8049.47    119.73 o 
   0   2   5     1420.54     1428.77     60.99 o 
   1   2   5       42.60       61.79     23.94 o 
   2   2   5    19778.73    19749.67    259.72 o 
   3   2   5      258.81      305.54     37.97 o 
   4   2   5     4614.17     4533.44    133.65 o 
   5   2   5     2838.94     3044.41    140.73 o 
   6   2   5     9373.59     8888.36    255.34 o 
   7   2   5       42.92       83.56     72.85 o 
   8   2   5      900.25      950.78    269.84 o 
   9   2   5      700.45      515.25    173.75 o 
  10   2   5       33.47       -6.81    115.22 o 
 -13   3   5     1444.07     1657.29    154.91 o 
 -12   3   5        7.96        9.29     46.17 o 
 -11   3   5     1317.77     1268.57     83.81 o 
 -10   3   5       10.56       27.48     32.09 o 
  -9   3   5       13.07       21.12     29.60 o 
  -8   3   5    10222.53    10166.59    281.98 o 
  -7   3   5     6024.85     6089.16    131.38 o 
  -6   3   5      292.05      323.81     36.93 o 
  -5   3   5     4892.97     5161.27     90.31 o 
  -4   3   5    23329.26    24186.70    242.64 o 
  -3   3   5      130.29      151.70     24.57 o 
  -2   3   5      739.94      735.61     38.48 o 
  -1   3   5    16156.35    16831.48    201.12 o 
   0   3   5    14312.98    14484.42    235.70 o 
   1   3   5     1140.58     1227.54     61.57 o 
   2   3   5      713.85      820.65     45.18 o 
   3   3   5     4926.55     5077.99    106.76 o 
   4   3   5     3016.94     3339.16    156.37 o 
   5   3   5      979.83     1077.93     77.94 o 
   6   3   5      532.70      655.42     96.80 o 
   7   3   5     2057.15     2332.24    156.18 o 
   8   3   5     1325.86     1294.79    126.90 o 
   9   3   5      218.88      101.99     94.67 o 
  10   3   5     1291.83     1214.20    144.36 o 
 -13   4   5      930.38      836.14    125.82 o 
 -12   4   5      313.66      265.77     66.63 o 
 -11   4   5    22307.45    22017.46    397.59 o 
 -10   4   5     5272.63     5200.59    141.14 o 
  -9   4   5      291.40      391.42     77.57 o 
  -8   4   5     6176.89     6059.03    138.43 o 
  -7   4   5    10923.73    10600.41    177.92 o 
  -6   4   5     2928.91     2999.85     86.20 o 
  -5   4   5     2521.80     2693.16     72.05 o 
  -4   4   5       61.53      104.80     21.43 o 
  -3   4   5       31.17       56.06     18.96 o 
  -2   4   5      843.56      867.89     41.81 o 
  -1   4   5      769.28      857.44     41.00 o 
   0   4   5     3037.45     2930.47     77.65 o 
   1   4   5      808.41      919.59     55.74 o 
   2   4   5     2571.93     2313.29    104.02 o 
   3   4   5      637.00      739.29     47.20 o 
   4   4   5     2786.64     2818.63    117.09 o 
   5   4   5     1316.86     1241.22     86.98 o 
   6   4   5     1678.95     1592.70     95.69 o 
   7   4   5       21.28       28.12     51.17 o 
   8   4   5      142.45      148.33     66.74 o 
   9   4   5      590.92      616.35    105.68 o 
  10   4   5      149.38      193.16     82.65 o 
 -13   5   5      260.71      220.10     88.80 o 
 -12   5   5       45.76       72.62     50.68 o 
 -11   5   5     7526.58     7445.85    220.78 o 
 -10   5   5      237.49      137.09     50.61 o 
  -9   5   5     5438.40     5738.40    142.05 o 
  -8   5   5     5200.44     5199.09    143.97 o 
  -7   5   5    17571.51    17260.31    240.24 o 
  -6   5   5     2189.68     2303.46     75.15 o 
  -5   5   5     9957.66    10672.41    230.83 o 
  -4   5   5    21192.52    21028.09    311.83 o 
  -3   5   5     5363.99     5285.28     98.03 o 
  -2   5   5    15626.07    16814.18    270.61 o 
  -1   5   5     5877.72     6251.41    106.30 o 
   0   5   5      477.42      414.08     31.80 o 
   1   5   5     1909.83     2224.18     79.45 o 
   2   5   5     7260.61     7339.22    129.15 o 
   3   5   5     1428.16     1398.28     75.32 o 
   4   5   5     5884.59     5690.02    224.65 o 
   5   5   5     5937.96     5785.16    158.45 o 
   6   5   5       53.14       54.06     42.26 o 
   7   5   5      112.24      163.36     52.60 o 
   8   5   5     4205.17     4092.53    320.15 o 
   9   5   5      345.00      197.56     76.25 o 
  10   5   5     1050.73      913.19    130.62 o 
 -13   6   5      876.86      924.03    127.27 o 
 -12   6   5     1039.80      863.42    119.52 o 
 -11   6   5    12002.80    11479.27    569.44 o 
 -10   6   5     9207.49     8999.96    399.80 o 
  -9   6   5     1664.44     1588.55    287.84 o 
  -8   6   5     8104.61     8461.32    256.12 o 
  -7   6   5    33499.48    32654.59   1514.74 o 
  -6   6   5     7030.06     6881.82    181.53 o 
  -5   6   5     1156.22     1236.78     52.12 o 
  -4   6   5    12052.29    12287.35    174.00 o 
  -3   6   5    24055.71    24149.59    259.53 o 
  -2   6   5     4635.09     4899.92     95.05 o 
  -1   6   5     2857.81     2821.10     71.36 o 
   0   6   5    12262.30    11980.46    280.12 o 
   1   6   5     5410.80     5574.49     98.47 o 
   2   6   5     2281.16     2427.05     74.40 o 
   3   6   5      928.79      993.20     54.99 o 
   4   6   5      935.27      933.28     74.17 o 
   5   6   5      185.27      212.25     40.30 o 
   6   6   5     4790.39     4828.03    153.92 o 
   7   6   5      160.26      156.16     54.62 o 
   8   6   5     1216.39     1028.33     95.00 o 
   9   6   5      721.16      681.38    113.07 o 
  10   6   5     2052.72     1748.58    232.14 o 
 -13   7   5     2572.99     2312.36    276.08 o 
 -12   7   5       99.87      347.74     86.40 o 
 -11   7   5    11579.55    11642.02    977.32 o 
 -10   7   5       11.65       57.79     58.84 o 
  -9   7   5     2013.79     2039.47    144.02 o 
  -8   7   5    21512.96    21139.54   1131.52 o 
  -7   7   5    38040.23    36295.09    602.41 o 
  -6   7   5      416.18      501.90     56.92 o 
  -5   7   5      486.17      461.78     49.22 o 
  -4   7   5    71658.66    70329.03   1566.44 o 
  -3   7   5    19389.63    18958.21    220.11 o 
  -2   7   5      924.77     1003.99     46.20 o 
  -1   7   5     7830.79     7822.14    125.33 o 
   0   7   5    24506.61    24602.81    265.77 o 
   1   7   5      563.70      614.44     46.37 o 
   2   7   5       74.31       92.96     26.42 o 
   3   7   5     9036.22     8775.78    170.64 o 
   4   7   5       14.98       48.87     27.57 o 
   5   7   5     1994.56     1995.02     85.00 o 
   6   7   5     2160.01     2305.47    112.25 o 
   7   7   5     1915.44     1980.01    113.63 o 
   8   7   5      696.21      730.10     98.56 o 
   9   7   5       34.10       66.42     71.14 o 
  10   7   5     4673.32     5783.44    364.80 o 
 -13   8   5        4.15      -49.32    111.39 o 
 -12   8   5     1621.76     1562.93    156.67 o 
 -11   8   5     4131.63     4036.21    385.49 o 
 -10   8   5       24.12      -43.20     47.11 o 
  -9   8   5      280.25      223.75    134.64 o 
  -8   8   5     2930.52     2857.75    213.15 o 
  -7   8   5     3563.87     3421.79    160.28 o 
  -6   8   5      440.43      490.06     86.45 o 
  -5   8   5     2813.82     3032.60    130.48 o 
  -4   8   5     8082.42     7966.89    207.32 o 
  -3   8   5    32850.56    32924.66    331.99 o 
  -2   8   5      417.31      446.92     35.03 o 
  -1   8   5      790.19      936.49     46.90 o 
   0   8   5    46219.47    44149.63    555.91 o 
   1   8   5    23114.31    21994.38    393.62 o 
   2   8   5     4614.94     4610.04    116.68 o 
   3   8   5      906.74      928.80     80.06 o 
   4   8   5    12655.68    13441.01    266.87 o 
   5   8   5      914.41      895.49     64.61 o 
   6   8   5     8720.03     8643.92    224.46 o 
   7   8   5      743.41      674.16    143.67 o 
   8   8   5     5091.75     4846.39    235.43 o 
   9   8   5     1770.71     2068.00    157.27 o 
  10   8   5     2043.43     2496.03    261.34 o 
 -13   9   5      449.89      305.56    158.73 o 
 -12   9   5     2053.32     2085.99    173.12 o 
 -11   9   5     1258.43     1300.73    142.35 o 
 -10   9   5     4114.44     4125.71    203.96 o 
  -9   9   5     1631.84     1510.95    132.72 o 
  -8   9   5     1140.03     1300.56    120.55 o 
  -7   9   5     1167.32     1226.15    143.28 o 
  -6   9   5    13571.70    13400.27    241.12 o 
  -5   9   5     1703.01     1681.31     84.10 o 
  -4   9   5     1197.71     1216.04     71.81 o 
  -3   9   5     4536.10     4860.10    128.98 o 
  -2   9   5     3831.38     3898.90    113.75 o 
  -1   9   5     5206.78     5190.95    104.19 o 
   0   9   5     4017.50     3726.56     89.03 o 
   1   9   5      346.84      336.53     38.30 o 
   2   9   5       49.39       69.36     26.93 o 
   3   9   5    17048.77    16511.53    327.50 o 
   4   9   5     5337.03     5198.46    127.32 o 
   5   9   5       36.70       37.03     32.04 o 
   6   9   5     1434.61     1519.51     93.80 o 
   7   9   5     1625.98     1814.13    134.67 o 
   8   9   5       22.98       17.15     88.76 o 
   9   9   5      265.57      125.62     81.24 o 
 -12  10   5     1280.75     1421.32    157.89 o 
 -11  10   5      526.54      554.48    105.32 o 
 -10  10   5      782.50      565.15    220.24 o 
  -9  10   5     4619.22     4864.13    707.77 o 
  -8  10   5      351.86      417.43     82.97 o 
  -7  10   5       12.08       85.01     37.89 o 
  -6  10   5      416.33      386.97     54.98 o 
  -5  10   5      731.13      596.15     76.21 o 
  -4  10   5      778.96      794.51     64.39 o 
  -3  10   5        4.15       27.40     30.33 o 
  -2  10   5     4129.33     4023.03    121.07 o 
  -1  10   5     6360.56     6361.69    183.13 o 
   0  10   5     3052.04     3039.20     76.86 o 
   1  10   5     3082.17     2954.58     85.75 o 
   2  10   5     9848.75     9355.12    163.12 o 
   3  10   5      477.28      456.92     46.42 o 
   4  10   5     5652.14     5585.78    133.91 o 
   5  10   5      106.63      116.18     38.57 o 
   6  10   5     1010.34     1101.79     74.97 o 
   7  10   5     3959.57     3725.30    233.51 o 
   8  10   5     3557.71     3558.61    220.59 o 
   9  10   5       44.78       62.36    108.56 o 
 -12  11   5     4370.73     4383.21    380.39 o 
 -11  11   5       18.24      -49.10     58.36 o 
 -10  11   5     1061.42      787.35    115.07 o 
  -9  11   5     2701.04     2766.85    187.64 o 
  -8  11   5     2753.51     2587.35    297.76 o 
  -7  11   5     3833.20     3894.69    141.11 o 
  -6  11   5      720.03      767.04     70.14 o 
  -5  11   5     4131.86     4140.51    191.16 o 
  -4  11   5      381.58      447.52     54.68 o 
  -3  11   5    17364.76    17237.56    277.26 o 
  -2  11   5       85.20      112.61     45.61 o 
  -1  11   5     3256.49     3021.16    105.89 o 
   0  11   5     1130.24     1394.07     94.45 o 
   1  11   5    10192.95    10384.03    211.85 o 
   2  11   5     2975.75     3124.05     95.69 o 
   3  11   5      407.68      409.99     47.19 o 
   4  11   5       14.92       39.93     29.27 o 
   5  11   5     1465.95     1355.73     78.25 o 
   6  11   5     5991.36     5963.82    153.48 o 
   7  11   5       11.79       15.11     47.77 o 
   8  11   5       90.68       29.39     68.97 o 
   9  11   5     3145.89     2648.81    274.66 o 
 -12  12   5     7590.98     7624.42    482.14 o 
 -11  12   5     1769.21     1802.05    167.73 o 
 -10  12   5     4295.46     4512.10    227.08 o 
  -9  12   5    19703.84    19572.62   1037.56 o 
  -8  12   5    15455.46    15301.99   1193.45 o 
  -7  12   5     1117.50     1062.99    184.24 o 
  -6  12   5     8164.45     8288.64    254.05 o 
  -5  12   5    29271.92    29357.59    760.24 o 
  -4  12   5     7034.15     7012.80    171.31 o 
  -3  12   5       12.12       15.17     30.51 o 
  -2  12   5     3191.82     3119.43    110.44 o 
  -1  12   5    11928.44    12188.86    233.67 o 
   0  12   5        3.98       -0.69     29.11 o 
   1  12   5      119.50       69.08     33.51 o 
   2  12   5     5149.22     5238.52    145.96 o 
   3  12   5     1207.24     1250.72     69.53 o 
   4  12   5      519.75      520.67     53.85 o 
   5  12   5      202.82      173.09     43.15 o 
   6  12   5     2842.20     2800.91    110.59 o 
   7  12   5       96.31       97.61     68.09 o 
   8  12   5     2736.25     2537.15    176.73 o 
   9  12   5       41.29        2.27    114.80 o 
 -12  13   5      784.26      820.86    215.14 o 
 -11  13   5      289.60      149.65     82.87 o 
 -10  13   5       99.53      179.39     82.42 o 
  -9  13   5    10667.87    10971.43    899.23 o 
  -8  13   5     4248.65     4145.96    158.33 o 
  -7  13   5      181.72      195.96     68.17 o 
  -6  13   5     7127.86     7198.88    186.98 o 
  -5  13   5    21401.15    20626.36    597.68 o 
  -4  13   5     1515.23     1625.12     90.30 o 
  -3  13   5        4.37       21.79     33.81 o 
  -2  13   5     7901.01     8245.27    185.64 o 
  -1  13   5    13662.23    13351.64    210.34 o 
   0  13   5      669.63      704.76     63.39 o 
   1  13   5      345.36      525.73    107.48 o 
   2  13   5     2203.92     2087.53     97.48 o 
   3  13   5     1281.96     1153.45     81.22 o 
   4  13   5     1148.85     1071.25    105.65 o 
   5  13   5      980.72      915.51    118.71 o 
   6  13   5        9.83        7.50     45.10 o 
   7  13   5     2215.27     2441.01    134.92 o 
   8  13   5     4285.02     3837.65    313.92 o 
 -11  14   5       13.38       20.98    124.72 o 
 -10  14   5      195.81      248.88     87.20 o 
  -9  14   5     4335.13     4249.25    219.31 o 
  -8  14   5     4048.49     3633.97    279.04 o 
  -7  14   5      869.14      832.32    109.12 o 
  -6  14   5     3003.87     2776.20    232.99 o 
  -5  14   5    18472.63    18079.43    665.80 o 
  -4  14   5     2174.72     2075.70    102.59 o 
  -3  14   5      609.91      615.33     65.74 o 
  -2  14   5    16205.45    15528.26    271.78 o 
  -1  14   5    36439.59    36089.38    409.94 o 
   0  14   5     3417.12     3550.08    122.72 o 
   1  14   5     1216.67     1115.00     77.27 o 
   2  14   5    28524.19    28602.21    407.89 o 
   3  14   5     3209.36     3310.33    123.30 o 
   4  14   5    11746.63    11362.55    679.14 o 
   5  14   5        9.24      -47.35     47.35 o 
   6  14   5    11078.15    10915.93    320.38 o 
   7  14   5     1015.91      914.20    159.23 o 
   8  14   5     7784.95     7579.58    680.70 o 
 -11  15   5      169.86      162.41    160.15 o 
 -10  15   5      308.62      231.26     93.25 o 
  -9  15   5      241.24      241.16     66.60 o 
  -8  15   5      703.64      794.48    118.70 o 
  -7  15   5        3.68       -7.75     59.10 o 
  -6  15   5     1298.05     1311.14     92.92 o 
  -5  15   5      734.62      823.80     96.25 o 
  -4  15   5      721.61      782.32     73.85 o 
  -3  15   5     4709.35     4614.81    146.58 o 
  -2  15   5     5844.61     5781.04    140.97 o 
  -1  15   5     2635.99     2817.05     99.81 o 
   0  15   5     5536.45     5637.66    157.32 o 
   1  15   5     7651.68     7660.50    185.72 o 
   2  15   5     8277.86     8786.17    266.21 o 
   3  15   5     8589.82     8717.51    270.49 o 
   4  15   5     6516.55     6507.55    238.25 o 
   5  15   5     7277.58     7749.01    759.49 o 
   6  15   5     7934.82     7689.31    275.27 o 
   7  15   5     3615.14     3620.93    514.88 o 
   8  15   5     2209.46     2525.51    247.17 o 
 -10  16   5     1522.84     1548.39    134.70 o 
  -9  16   5      317.37      194.23     97.22 o 
  -8  16   5       25.44      -45.35     61.22 o 
  -7  16   5     5976.01     5398.21    232.47 o 
  -6  16   5     1250.11      978.09     86.99 o 
  -5  16   5     1648.94     1411.96    161.17 o 
  -4  16   5     2559.89     2518.54    117.33 o 
  -3  16   5     7172.83     7113.24    162.03 o 
  -2  16   5      898.24     1014.70     69.98 o 
  -1  16   5     4148.64     4224.85    139.92 o 
   0  16   5     9266.74     9423.48    211.52 o 
   1  16   5     2814.03     2764.86    225.91 o 
   2  16   5    10422.30    10761.26    303.17 o 
   3  16   5     1538.77     1457.96    127.57 o 
   4  16   5     7142.07     7505.70    262.74 o 
   5  16   5       16.47      110.72     86.59 o 
   6  16   5    10288.88    10333.60    601.33 o 
   7  16   5      193.86      279.44     92.51 o 
 -10  17   5     2930.45     3666.09    386.05 o 
  -9  17   5     1205.86     1094.33    145.72 o 
  -8  17   5     1234.63     1403.75    150.12 o 
  -7  17   5     2469.65     2521.27    214.00 o 
  -6  17   5      206.93      335.31     97.14 o 
  -5  17   5     6029.10     5733.29    178.22 o 
  -4  17   5      238.98      270.45     49.62 o 
  -3  17   5      656.31      701.28     64.97 o 
  -2  17   5      283.43      180.98     44.77 o 
  -1  17   5     2250.34     2060.35    157.03 o 
   0  17   5      177.76      131.09     58.09 o 
   1  17   5      529.32      645.82     93.90 o 
   2  17   5       37.49      127.35     57.86 o 
   3  17   5      633.37      771.82    106.76 o 
   4  17   5      101.70      -15.77     59.00 o 
   5  17   5     1314.87     1477.74    142.11 o 
   6  17   5     1669.09     2228.62    282.17 o 
   7  17   5      764.13      786.65    130.26 o 
  -9  18   5     1085.51     1107.71    273.10 o 
  -8  18   5      635.75      904.88    132.99 o 
  -7  18   5     1629.18     1723.86    177.30 o 
  -6  18   5     1301.84     1459.88    106.78 o 
  -5  18   5      626.52      550.81     63.05 o 
  -4  18   5      375.58      354.33     55.72 o 
  -3  18   5      712.41      635.31     84.62 o 
  -2  18   5      699.43      782.46     90.42 o 
  -1  18   5      289.66      292.93     75.04 o 
   0  18   5        6.77        9.93     52.89 o 
   1  18   5       72.84       50.12     56.80 o 
   2  18   5       23.01       47.24     89.00 o 
   3  18   5       76.74        2.85     61.73 o 
   4  18   5       62.42       52.28     70.86 o 
   5  18   5       45.91       15.35     63.66 o 
   6  18   5       27.48       16.32     73.26 o 
  -9  19   5      101.82       29.48    164.40 o 
  -8  19   5       36.78        6.19     75.73 o 
  -7  19   5     8495.59     8724.78    307.92 o 
  -6  19   5     3509.82     3860.88    137.48 o 
  -5  19   5      194.68      119.17     57.22 o 
  -4  19   5       33.95      -11.33     44.94 o 
  -3  19   5     5287.21     5116.19    182.11 o 
  -2  19   5      643.48      642.19    100.70 o 
  -1  19   5      229.37      117.11     65.45 o 
   0  19   5      692.08      634.03     99.20 o 
   1  19   5     2136.23     1988.58    152.95 o 
   2  19   5      181.83      244.72     86.73 o 
   3  19   5     1376.78     1398.78    143.64 o 
   4  19   5      142.42      196.58     87.51 o 
   5  19   5     1682.60     1948.91    307.96 o 
   6  19   5      694.69      761.96    124.18 o 
  -8  20   5       49.77       63.00     89.55 o 
  -7  20   5     5453.82     5190.42    412.56 o 
  -6  20   5     2533.12     2341.44    140.73 o 
  -5  20   5      159.18      154.31     61.52 o 
  -4  20   5     4239.28     4265.64    173.42 o 
  -3  20   5    15493.15    15351.23    329.92 o 
  -2  20   5      397.11      411.34     91.98 o 
  -1  20   5       30.88       18.24     85.32 o 
   0  20   5    10076.84    10389.63    328.49 o 
   1  20   5     4904.00     4967.58    347.93 o 
   2  20   5     2127.01     1799.28    172.62 o 
   3  20   5        0.64        7.32     66.79 o 
   4  20   5     5657.44     5578.10    280.05 o 
   5  20   5        9.59      -26.15     72.39 o 
  -7  21   5        0.62      -56.95    127.98 o 
  -6  21   5     2071.64     2109.73    251.81 o 
  -5  21   5      853.41      859.34    107.78 o 
  -4  21   5       20.21       21.87     56.67 o 
  -3  21   5     3798.84     4146.78    174.77 o 
  -2  21   5     6606.68     7148.16   1056.26 o 
  -1  21   5     1956.39     2068.95    215.99 o 
   0  21   5     3457.86     3258.54    308.67 o 
   1  21   5    11398.99    12072.18    661.99 o 
   2  21   5     9972.21    10069.52    337.62 o 
   3  21   5     2833.84     3159.25    204.26 o 
   4  21   5     5457.11     5863.48    446.71 o 
  -6  22   5      981.19      928.16    109.85 o 
  -5  22   5     7254.97     7188.20    266.63 o 
  -4  22   5       62.99       35.39     77.11 o 
  -3  22   5      614.97      577.34    107.22 o 
  -2  22   5     4522.38     4327.49    369.61 o 
  -1  22   5     5709.34     5636.92    253.39 o 
   0  22   5     2641.34     2380.48    183.03 o 
   1  22   5      781.76      791.11    129.69 o 
   2  22   5     7352.30     6730.08    285.16 o 
   3  22   5      199.62      190.69    140.45 o 
  -5  23   5     2158.62     2782.39    281.72 o 
  -4  23   5      166.04      157.46     73.88 o 
  -3  23   5      137.54       72.60     75.76 o 
  -2  23   5     1446.45     1917.81    167.42 o 
  -1  23   5      200.83      258.99     92.70 o 
   0  23   5       85.34       24.20     73.26 o 
   1  23   5      673.89      721.62    123.99 o 
   2  23   5     1292.30     1539.34    278.77 o 
 -13   0   6    17952.25    18257.35    686.79 o 
 -12   0   6      538.01      619.94    102.29 o 
 -11   0   6     1216.35     1005.36    112.53 o 
 -10   0   6    41652.45    40447.98   1631.80 o 
  -9   0   6    53421.24    50069.10    765.21 o 
  -8   0   6     1304.28     1287.76    106.44 o 
  -7   0   6    18301.42    17464.73    351.49 o 
  -6   0   6   172971.67   160472.38   2324.41 o 
  -5   0   6    77421.60    72993.59   1464.42 o 
  -4   0   6       92.55      220.32     46.08 o 
  -3   0   6   133520.31   122059.98   1142.41 o 
  -2   0   6   322325.13   278463.44   2458.39 o 
  -1   0   6    42219.52    39706.59    549.45 o 
   0   0   6       15.78       58.39     47.90 o 
   1   0   6    98225.44    92540.13   1560.09 o 
   2   0   6    95963.43    89284.75   1538.55 o 
   3   0   6       79.71       11.34     53.29 o 
   4   0   6      507.25      488.66    102.32 o 
   5   0   6     9866.83     9669.77    373.87 o 
   6   0   6     2429.84     2129.53    196.14 o 
   7   0   6      170.69      153.63     92.97 o 
   8   0   6      394.26      469.10    126.98 o 
   9   0   6      154.64       61.51    103.17 o 
 -13   1   6     3683.82     4048.64    149.20 o 
 -12   1   6      638.23      558.14     69.33 o 
 -11   1   6      183.20      185.91     46.46 o 
 -10   1   6     1786.59     1965.34     95.56 o 
  -9   1   6     6032.19     5678.85    144.77 o 
  -8   1   6      712.46      645.05     49.75 o 
  -7   1   6      771.84      786.78     57.57 o 
  -6   1   6      147.37      206.05     35.70 o 
  -5   1   6      170.14      158.39     30.50 o 
  -4   1   6      104.95      126.98     22.80 o 
  -3   1   6    11629.56    11597.18    145.68 o 
  -2   1   6     6391.47     6597.85    115.85 o 
  -1   1   6     4451.42     4348.68    110.93 o 
   0   1   6     5460.95     5464.79    178.33 o 
   1   1   6    25093.67    24543.27    429.57 o 
   2   1   6    26526.82    26170.41    357.59 o 
   3   1   6     1812.88     1879.11    209.89 o 
   4   1   6     9304.69     9265.69    531.75 o 
   5   1   6    27238.75    26506.57    479.49 o 
   6   1   6     4960.28     4690.26    193.81 o 
   7   1   6       11.16      157.55     62.78 o 
   8   1   6     3509.50     3229.63    188.83 o 
   9   1   6     5972.33     5911.40    260.10 o 
 -13   2   6     6633.03     6476.51    221.01 o 
 -12   2   6      102.38      205.39     52.49 o 
 -11   2   6     1441.89     1325.79    100.60 o 
 -10   2   6     5330.51     5335.55    146.59 o 
  -9   2   6     9259.18     8902.08    182.83 o 
  -8   2   6      890.27      950.65     56.00 o 
  -7   2   6      595.79      624.96     52.96 o 
  -6   2   6    39368.96    38142.11    443.40 o 
  -5   2   6     4682.64     4359.38    102.29 o 
  -4   2   6    12718.81    13474.66    163.30 o 
  -3   2   6    11640.38    11282.11    160.10 o 
  -2   2   6    50537.80    48391.39    447.97 o 
  -1   2   6      263.81      164.06     51.92 o 
   0   2   6     3001.73     3261.10    134.88 o 
   1   2   6    27188.42    26308.89    346.93 o 
   2   2   6    26425.21    25296.86    288.86 o 
   3   2   6       71.86       45.89     33.45 o 
   4   2   6     1022.46     1098.57     80.67 o 
   5   2   6    10237.12     9988.73    475.62 o 
   6   2   6     6578.56     5970.44    217.26 o 
   7   2   6      624.55      808.38    125.43 o 
   8   2   6     1444.46     1342.28    135.12 o 
   9   2   6     1620.24     1823.03    255.95 o 
 -13   3   6     4864.24     4602.34    190.60 o 
 -12   3   6       34.26       38.08     54.14 o 
 -11   3   6     1376.04     1451.88     89.68 o 
 -10   3   6     1451.59     1397.45     82.56 o 
  -9   3   6     4396.72     4361.28    125.11 o 
  -8   3   6       22.23       19.91     28.02 o 
  -7   3   6     1098.66     1175.51     65.71 o 
  -6   3   6      389.64      426.58     43.12 o 
  -5   3   6     1442.26     1336.21     92.74 o 
  -4   3   6      604.11      659.48     42.74 o 
  -3   3   6    19806.68    19592.61    230.03 o 
  -2   3   6    13949.63    14132.27    185.17 o 
  -1   3   6     2638.27     2636.92     71.96 o 
   0   3   6       22.80       49.33     33.74 o 
   1   3   6    39886.10    38032.96    528.96 o 
   2   3   6    11554.66    11622.24    175.64 o 
   3   3   6    13681.13    13589.53    341.66 o 
   4   3   6     2746.18     2678.97    240.22 o 
   5   3   6    35571.88    34788.37    477.30 o 
   6   3   6       99.86      132.47     78.94 o 
   7   3   6     6895.91     6712.74    366.35 o 
   8   3   6     3680.36     3577.21    193.57 o 
   9   3   6    10179.74     9941.45    333.76 o 
 -13   4   6       21.08        0.48     57.89 o 
 -12   4   6      129.99      215.40     65.93 o 
 -11   4   6       20.25       20.05     44.59 o 
 -10   4   6      991.42      921.39    143.26 o 
  -9   4   6      778.29      773.67     63.76 o 
  -8   4   6       28.90       33.50     25.44 o 
  -7   4   6      635.86      681.20     54.41 o 
  -6   4   6     4616.51     4983.51    116.00 o 
  -5   4   6      681.07      894.91     49.22 o 
  -4   4   6      175.47      160.69     43.20 o 
  -3   4   6     2628.92     2924.55     86.84 o 
  -2   4   6     5758.38     6322.47    121.59 o 
  -1   4   6      387.83      332.52     33.38 o 
   0   4   6     7464.45     7296.87    155.79 o 
   1   4   6      783.47      789.93     59.39 o 
   2   4   6     1367.04     1272.20     71.23 o 
   3   4   6     4880.13     4750.18    128.75 o 
   4   4   6     2187.14     2320.59    146.24 o 
   5   4   6     5581.88     5296.21    161.73 o 
   6   4   6     7815.49     7737.28    307.85 o 
   7   4   6     1814.89     2154.39    152.18 o 
   8   4   6     1661.92     1794.82    152.07 o 
   9   4   6     3934.94     3944.39    355.44 o 
 -13   5   6       27.12      -58.07    123.30 o 
 -12   5   6      176.73      209.72     66.36 o 
 -11   5   6     4469.96     4236.51    169.71 o 
 -10   5   6     2982.46     2826.92    137.05 o 
  -9   5   6       48.19       36.96     42.98 o 
  -8   5   6     1045.02     1033.58     82.72 o 
  -7   5   6     8439.18     8939.28    188.89 o 
  -6   5   6      176.50      201.97     41.86 o 
  -5   5   6     5756.46     5997.63    116.66 o 
  -4   5   6     7392.58     7737.58    133.01 o 
  -3   5   6      715.26      777.68     44.94 o 
  -2   5   6     1190.53     1128.44     51.82 o 
  -1   5   6    39345.72    37912.87    373.55 o 
   0   5   6    21326.11    21400.52    245.11 o 
   1   5   6      151.55      121.13     34.04 o 
   2   5   6     9425.50     8978.61    153.83 o 
   3   5   6    65985.09    64351.16   1641.59 o 
   4   5   6     2915.57     2920.90    209.45 o 
   5   5   6      738.13      693.11     73.14 o 
   6   5   6     8384.48     7758.36    277.76 o 
   7   5   6    15331.68    14552.40    661.00 o 
   8   5   6        9.83       -3.76     65.99 o 
   9   5   6     1024.15     1118.17    139.68 o 
 -13   6   6      243.80      145.41    129.53 o 
 -12   6   6     3624.00     3925.60    211.42 o 
 -11   6   6    14039.09    14126.23    385.78 o 
 -10   6   6      480.51      561.81    108.99 o 
  -9   6   6     3546.83     3410.36    174.59 o 
  -8   6   6    58466.09    56605.45   1167.57 o 
  -7   6   6    39683.77    38624.96    977.89 o 
  -6   6   6       15.71       50.15     41.64 o 
  -5   6   6    32944.06    32669.19    393.33 o 
  -4   6   6   152237.03   147177.47   1336.92 o 
  -3   6   6    17756.73    17372.92    217.52 o 
  -2   6   6     2326.94     2167.13     84.89 o 
  -1   6   6    71440.91    67728.18    597.37 o 
   0   6   6    62792.44    59343.61    536.10 o 
   1   6   6     4949.99     4637.68    174.89 o 
   2   6   6      123.90      113.86     28.96 o 
   3   6   6    18068.21    17922.27    297.31 o 
   4   6   6     4596.67     4484.65    117.82 o 
   5   6   6       11.04       13.46     34.66 o 
   6   6   6      297.51      327.10     60.94 o 
   7   6   6        5.36        8.92     47.11 o 
   8   6   6        6.74       82.13     67.74 o 
   9   6   6       12.78      -50.82     78.09 o 
 -13   7   6      635.28      754.25    198.98 o 
 -12   7   6     8253.82     8124.13    301.79 o 
 -11   7   6     3319.66     3210.38    193.59 o 
 -10   7   6     1149.55     1090.75    134.21 o 
  -9   7   6     1325.88     1198.99    120.27 o 
  -8   7   6     8223.13     8217.73    206.79 o 
  -7   7   6      322.77      343.17     74.11 o 
  -6   7   6      125.36      213.64     56.84 o 
  -5   7   6     2474.33     2776.64    116.52 o 
  -4   7   6      806.05      846.76     49.82 o 
  -3   7   6    13130.52    13493.81    185.95 o 
  -2   7   6     1237.70     1316.29     56.25 o 
  -1   7   6      207.00      518.76    156.05 o 
   0   7   6    13854.29    13715.58    192.73 o 
   1   7   6     8211.54     7937.49    157.55 o 
   2   7   6       19.25       25.44     26.47 o 
   3   7   6     3061.79     2840.13     91.85 o 
   4   7   6     9762.59     9885.43    181.53 o 
   5   7   6     2253.84     2130.30    126.89 o 
   6   7   6       46.84       78.56     72.21 o 
   7   7   6     2362.98     2228.70    125.19 o 
   8   7   6     1898.07     1904.71    126.45 o 
   9   7   6       95.23      153.86    175.74 o 
 -13   8   6      439.54      185.94    134.07 o 
 -12   8   6     4092.35     4267.78    227.82 o 
 -11   8   6    11055.76    11170.64    874.29 o 
 -10   8   6       59.75      -17.82     91.27 o 
  -9   8   6       39.28        2.97     57.11 o 
  -8   8   6    24337.85    23578.77    433.52 o 
  -7   8   6    16111.12    15880.32    442.60 o 
  -6   8   6     4391.24     4216.06    171.45 o 
  -5   8   6     1545.83     1412.24     80.73 o 
  -4   8   6    71567.98    69009.29    741.78 o 
  -3   8   6     7324.98     7566.62    168.61 o 
  -2   8   6     2724.13     3108.02     90.50 o 
  -1   8   6    14598.92    13984.98    191.43 o 
   0   8   6    46572.78    45212.71   1368.29 o 
   1   8   6       73.68      133.43     30.37 o 
   2   8   6       37.44       15.35     27.09 o 
   3   8   6    21993.91    21121.93    278.39 o 
   4   8   6    11978.31    11673.72    281.72 o 
   5   8   6      302.54      393.16     62.98 o 
   6   8   6       11.65       16.81     43.30 o 
   7   8   6     4568.24     4609.83    168.91 o 
   8   8   6      895.76      944.64     99.75 o 
   9   8   6       14.33       31.24     75.59 o 
 -12   9   6     8336.21     8652.49    327.51 o 
 -11   9   6     4186.77     4470.27    224.62 o 
 -10   9   6      396.60      379.15     88.72 o 
  -9   9   6      268.34      282.48     57.48 o 
  -8   9   6     4690.54     4435.85    214.57 o 
  -7   9   6      507.47      602.18     99.21 o 
  -6   9   6        4.42       25.32     52.15 o 
  -5   9   6     1498.61     1463.84    106.39 o 
  -4   9   6     4934.11     5110.69    141.38 o 
  -3   9   6     3790.21     4002.61    195.90 o 
  -2   9   6      268.65      254.54     44.72 o 
  -1   9   6    10854.90    10730.47    202.27 o 
   0   9   6    27054.53    26653.81    350.67 o 
   1   9   6     1411.25     1411.85     84.69 o 
   2   9   6     2817.56     2754.00     89.82 o 
   3   9   6    29850.22    28768.14    423.04 o 
   4   9   6    18226.35    18017.21    511.36 o 
   5   9   6      130.05      240.04     46.44 o 
   6   9   6     3956.39     3732.36    159.82 o 
   7   9   6    20010.41    19275.50    513.70 o 
   8   9   6     3779.44     3921.02    166.81 o 
   9   9   6       37.27       27.57     73.04 o 
 -12  10   6       41.26      107.99    134.92 o 
 -11  10   6       79.63        8.08     90.42 o 
 -10  10   6     2669.12     2543.39    176.22 o 
  -9  10   6     3798.48     3649.14    241.39 o 
  -8  10   6     1698.18     1582.45    134.59 o 
  -7  10   6     1687.06     1561.66    125.05 o 
  -6  10   6     5162.70     4863.45    237.10 o 
  -5  10   6     8822.33     9546.79    325.83 o 
  -4  10   6     2959.74     3138.49    133.31 o 
  -3  10   6     1350.72     1484.89     85.03 o 
  -2  10   6    11174.34    11342.16    216.17 o 
  -1  10   6     5670.82     5809.87    186.18 o 
   0  10   6        9.04      -25.77     38.02 o 
   1  10   6     1593.22     1617.31     71.99 o 
   2  10   6     1103.32     1145.52     67.55 o 
   3  10   6     1329.81     1302.90    117.66 o 
   4  10   6     2901.01     2848.55    100.70 o 
   5  10   6       24.47       54.82     36.03 o 
   6  10   6      260.97      258.36     61.38 o 
   7  10   6     7584.78     7548.10    217.39 o 
   8  10   6     4151.87     4782.57    183.14 o 
   9  10   6       32.10      -41.95     99.21 o 
 -12  11   6      216.81      214.85    149.94 o 
 -11  11   6        1.46       69.36     71.34 o 
 -10  11   6      343.22      232.38     80.29 o 
  -9  11   6     3423.14     3540.81    205.04 o 
  -8  11   6      543.30      607.82    125.43 o 
  -7  11   6      235.74      226.46     67.89 o 
  -6  11   6      372.42      379.68     93.54 o 
  -5  11   6     1970.86     1977.99     99.48 o 
  -4  11   6       26.16       35.79     35.99 o 
  -3  11   6     6023.17     6173.08    240.02 o 
  -2  11   6     2273.26     2381.21    102.16 o 
  -1  11   6      446.75      458.53     54.40 o 
   0  11   6      435.25      538.05     72.27 o 
   1  11   6    12058.34    11919.80    228.91 o 
   2  11   6     4833.15     4466.20    122.41 o 
   3  11   6      358.02      407.88     48.49 o 
   4  11   6     1828.68     1630.31     84.19 o 
   5  11   6     8863.75     9102.07    209.31 o 
   6  11   6       37.68      -43.45     43.83 o 
   7  11   6     1533.84     1638.29    124.99 o 
   8  11   6     1142.98     1114.58    296.06 o 
 -12  12   6       96.33      126.98    136.34 o 
 -11  12   6        4.36      -53.76     84.89 o 
 -10  12   6     2653.54     2495.21    198.55 o 
  -9  12   6      252.81      379.23     93.26 o 
  -8  12   6      417.59      417.89     91.91 o 
  -7  12   6     3183.21     3159.75    171.04 o 
  -6  12   6     8521.23     8411.48    397.33 o 
  -5  12   6     1693.92     1743.16     98.90 o 
  -4  12   6      172.51      101.10     42.84 o 
  -3  12   6     7665.63     7904.13    187.08 o 
  -2  12   6    10194.83     9953.65    210.11 o 
  -1  12   6       16.90        1.26     39.19 o 
   0  12   6      419.30      425.76     57.30 o 
   1  12   6     2452.35     2505.79    106.35 o 
   2  12   6      444.36      563.63     64.21 o 
   3  12   6      193.37      231.46     49.02 o 
   4  12   6      110.81      116.23     40.65 o 
   5  12   6       39.72       85.21     41.89 o 
   6  12   6      858.23      693.74     84.17 o 
   7  12   6     1024.07     1100.62    190.19 o 
   8  12   6      105.25       53.76    128.68 o 
 -11  13   6      536.18      424.32    173.75 o 
 -10  13   6     5643.83     5255.43    304.06 o 
  -9  13   6      215.16      306.69    102.89 o 
  -8  13   6     2325.67     2301.19    164.13 o 
  -7  13   6     6821.83     6438.36    670.63 o 
  -6  13   6     2111.64     2198.31    176.47 o 
  -5  13   6     2992.30     2959.13    126.10 o 
  -4  13   6       15.79       73.63     44.38 o 
  -3  13   6     7001.78     6650.46    175.16 o 
  -2  13   6      338.42      457.63     60.18 o 
  -1  13   6    10403.64    10461.80    258.17 o 
   0  13   6     2150.41     2230.33    103.07 o 
   1  13   6     2936.92     2929.07    117.37 o 
   2  13   6     3388.13     3343.72    289.17 o 
   3  13   6      872.90      837.61     76.70 o 
   4  13   6     4529.32     4412.58    151.35 o 
   5  13   6       22.75       20.58     43.62 o 
   6  13   6     2763.53     3011.98    274.70 o 
   7  13   6      809.70      842.51    123.38 o 
   8  13   6     3012.67     3180.69    203.53 o 
 -11  14   6      842.20      962.30    223.92 o 
 -10  14   6     6028.40     6465.67    287.58 o 
  -9  14   6     4222.77     4503.51    376.70 o 
  -8  14   6       73.88      -31.11     60.56 o 
  -7  14   6     1410.69     1344.67    154.19 o 
  -6  14   6    11466.33    11579.22    253.44 o 
  -5  14   6     3401.64     3351.04    133.00 o 
  -4  14   6       64.77       91.53     42.84 o 
  -3  14   6     4971.80     5159.88    157.90 o 
  -2  14   6    13363.24    13817.08    264.01 o 
  -1  14   6      153.12       67.30     89.76 o 
   0  14   6      119.33      211.74     48.30 o 
   1  14   6     5493.75     5626.84    163.12 o 
   2  14   6     2486.65     2846.40    121.09 o 
   3  14   6       61.18       48.85     43.20 o 
   4  14   6      374.75      342.48     78.04 o 
   5  14   6      842.36      970.26    118.69 o 
   6  14   6      152.98      166.27    115.93 o 
   7  14   6        0.63       67.18    104.02 o 
 -11  15   6      607.37      743.76    204.08 o 
 -10  15   6    10160.86    10932.30    381.97 o 
  -9  15   6       33.18      -41.07     70.31 o 
  -8  15   6     1020.09     1136.03    136.22 o 
  -7  15   6     5806.09     5698.24    236.52 o 
  -6  15   6     2326.94     2397.82    122.00 o 
  -5  15   6     4096.20     4041.25    148.32 o 
  -4  15   6      674.61      632.54     74.07 o 
  -3  15   6      662.55      618.63     70.62 o 
  -2  15   6     5885.59     6008.58    171.95 o 
  -1  15   6     6679.51     6798.43    407.46 o 
   0  15   6        6.61       32.34     44.50 o 
   1  15   6     5333.16     5686.57    168.77 o 
   2  15   6    20578.76    20646.47    347.74 o 
   3  15   6     3326.61     3232.93    243.48 o 
   4  15   6       34.61      -15.01     55.08 o 
   5  15   6     9626.57    10343.19    446.43 o 
   6  15   6    12690.96    12221.52    357.55 o 
   7  15   6       74.81      -69.16    100.91 o 
 -10  16   6        4.32       33.45    153.91 o 
  -9  16   6      130.83      118.56     85.07 o 
  -8  16   6     1538.52     1525.68    276.36 o 
  -7  16   6     2176.21     1824.17    187.36 o 
  -6  16   6     1749.79     1676.53    109.85 o 
  -5  16   6     1516.86     1569.78    104.91 o 
  -4  16   6     3421.52     3407.81    137.79 o 
  -3  16   6     6127.99     5799.81    174.94 o 
  -2  16   6     5139.77     5459.74    165.54 o 
  -1  16   6     2176.58     2327.68    112.90 o 
   0  16   6     4827.90     4712.99    153.91 o 
   1  16   6     2266.16     2210.20    149.72 o 
   2  16   6        3.52       -5.77     52.79 o 
   3  16   6       30.09       10.37     53.80 o 
   4  16   6      850.36      929.62    114.02 o 
   5  16   6      515.95      507.40    101.29 o 
   6  16   6     1987.23     1875.92    378.97 o 
   7  16   6      286.82      239.80    143.42 o 
 -10  17   6      191.60      278.06    176.02 o 
  -9  17   6      198.57      281.25    101.76 o 
  -8  17   6     1713.49     1360.68    192.03 o 
  -7  17   6       92.56      114.58     77.57 o 
  -6  17   6       39.06       28.71     46.18 o 
  -5  17   6     1353.09     1286.01    125.14 o 
  -4  17   6      758.98      883.18     86.80 o 
  -3  17   6      113.09      120.95     60.88 o 
  -2  17   6       18.41       40.15     53.60 o 
  -1  17   6      215.73      197.62     51.42 o 
   0  17   6      848.38      755.25    204.65 o 
   1  17   6      675.78      637.24    101.25 o 
   2  17   6      335.55      328.25     80.74 o 
   3  17   6      927.35      873.32    115.65 o 
   4  17   6      949.27     1112.76    168.37 o 
   5  17   6      274.30      386.45    121.32 o 
   6  17   6      553.28      616.22    115.94 o 
  -9  18   6      794.04      753.68    231.29 o 
  -8  18   6       38.86       12.87     74.23 o 
  -7  18   6      980.64      839.10    125.48 o 
  -6  18   6     1806.81     1681.08    129.87 o 
  -5  18   6        1.85       45.65     52.82 o 
  -4  18   6       25.27      -13.12     37.87 o 
  -3  18   6     4697.13     4545.19    141.47 o 
  -2  18   6      933.83     1007.07    126.28 o 
  -1  18   6      331.67      270.25     77.48 o 
   0  18   6     1649.71     1349.29    131.15 o 
   1  18   6     1712.66     1793.11    498.16 o 
   2  18   6       23.62        0.81     56.56 o 
   3  18   6      705.84      546.60    101.15 o 
   4  18   6     2364.25     2264.50    172.61 o 
   5  18   6       12.08      -44.41     68.97 o 
  -8  19   6      842.84      709.49    198.55 o 
  -7  19   6      929.02      964.55    133.61 o 
  -6  19   6       34.75       90.54     57.36 o 
  -5  19   6     2097.08     2177.33    111.55 o 
  -4  19   6        4.25      -26.12     50.89 o 
  -3  19   6      150.07      234.17     72.12 o 
  -2  19   6     2132.23     1995.48    154.02 o 
  -1  19   6     1683.22     1557.57    144.38 o 
   0  19   6      507.40      567.91    100.21 o 
   1  19   6      281.34      147.77     89.00 o 
   2  19   6     4446.73     4071.88    333.47 o 
   3  19   6      247.33      220.24     85.53 o 
   4  19   6       28.52      -61.13     61.13 o 
   5  19   6     1307.99     1326.70    152.32 o 
  -7  20   6       71.23      116.38     83.62 o 
  -6  20   6      723.82      853.78    104.37 o 
  -5  20   6     1773.43     1846.44    132.73 o 
  -4  20   6      443.99      420.21     82.56 o 
  -3  20   6       49.69       32.75     65.12 o 
  -2  20   6     1060.06     1102.73    129.03 o 
  -1  20   6     1677.92     1864.79    159.32 o 
   0  20   6        1.94      106.35     71.11 o 
   1  20   6        0.49      -48.65     62.50 o 
   2  20   6      405.12      523.15    107.43 o 
   3  20   6       42.65       49.91     75.67 o 
   4  20   6      181.02      169.39    129.11 o 
  -6  21   6       42.54       73.37     68.94 o 
  -5  21   6     3354.77     3294.06    168.13 o 
  -4  21   6        6.26       50.67     69.67 o 
  -3  21   6     2513.77     2529.50    178.68 o 
  -2  21   6      242.89      317.34     95.38 o 
  -1  21   6      116.31      214.79     80.59 o 
   0  21   6     5300.42     5159.44    621.46 o 
   1  21   6      369.54      383.98     99.88 o 
   2  21   6     1092.13     1072.06    141.48 o 
   3  21   6     1356.46     1742.70    255.53 o 
  -5  22   6       93.80       92.75     68.38 o 
  -4  22   6     3389.68     3245.67    201.45 o 
  -3  22   6      150.34      167.43     84.57 o 
  -2  22   6       11.54       53.53     79.36 o 
  -1  22   6      928.08      864.80    212.73 o 
   0  22   6     1345.46     1202.29    148.17 o 
   1  22   6       54.87      110.11     83.09 o 
   2  22   6       71.43      102.38     83.52 o 
  -3  23   6      971.28      746.46    128.37 o 
  -2  23   6      109.16      135.55     91.22 o 
  -1  23   6      720.91      897.71    140.95 o 
 -13   1   7     3119.97     3053.49    250.51 o 
 -12   1   7      474.94      417.72     64.88 o 
 -11   1   7     4493.77     4327.65    111.48 o 
 -10   1   7      713.06      767.34     61.01 o 
  -9   1   7     1534.68     1543.26     84.79 o 
  -8   1   7     4252.34     4257.02    123.04 o 
  -7   1   7     2675.36     2503.19     91.56 o 
  -6   1   7     2962.57     2980.75     93.40 o 
  -5   1   7     2270.44     2387.76     79.79 o 
  -4   1   7     2142.15     2354.65     67.41 o 
  -3   1   7    21840.93    20839.84    250.33 o 
  -2   1   7    16094.32    15434.58    205.75 o 
  -1   1   7     4656.98     4937.80    128.19 o 
   0   1   7      966.38     1064.61     73.89 o 
   1   1   7    18604.58    17151.10    278.78 o 
   2   1   7     5896.68     5841.69    187.63 o 
   3   1   7     3008.94     3363.14    147.99 o 
   4   1   7        6.39      -25.01     41.49 o 
   5   1   7     3514.02     3595.56    195.58 o 
   6   1   7       62.35      128.13     59.13 o 
   7   1   7      970.00     1058.35    198.84 o 
   8   1   7      761.15      816.01    167.23 o 
 -13   2   7     1739.09     1904.15    139.02 o 
 -12   2   7     2174.89     2074.74    175.06 o 
 -11   2   7      410.84      477.07     55.04 o 
 -10   2   7       47.90       38.73     34.14 o 
  -9   2   7     2755.80     2681.01    105.59 o 
  -8   2   7       61.93       99.82     34.76 o 
  -7   2   7     4229.57     3977.18    113.34 o 
  -6   2   7      156.64      230.52     63.93 o 
  -5   2   7     1167.76     1279.68     62.46 o 
  -4   2   7      296.94      414.79     81.49 o 
  -3   2   7     2585.52     2746.27    107.76 o 
  -2   2   7     6349.33     6395.71    122.34 o 
  -1   2   7      215.02      204.28     38.87 o 
   0   2   7      176.47      180.52     39.07 o 
   1   2   7    43153.58    42541.70    550.13 o 
   2   2   7    12052.56    11596.56    227.67 o 
   3   2   7      557.12      610.36     68.36 o 
   4   2   7    14665.50    14402.03    411.56 o 
   5   2   7    19682.17    18837.37    691.61 o 
   6   2   7      931.56      843.36    106.78 o 
   7   2   7     2685.72     2604.74    169.15 o 
   8   2   7    10927.17    11093.48    686.65 o 
 -13   3   7       81.99      220.28     91.61 o 
 -12   3   7       34.30       46.68     52.97 o 
 -11   3   7     2387.64     2315.86    217.51 o 
 -10   3   7      234.62      144.53     46.35 o 
  -9   3   7      234.97      278.96     47.77 o 
  -8   3   7     1800.41     1737.09    100.89 o 
  -7   3   7     3956.00     3958.03    112.42 o 
  -6   3   7      109.02       34.40     47.46 o 
  -5   3   7       45.51       44.91     28.86 o 
  -4   3   7     6881.14     7225.29    133.76 o 
  -3   3   7     6594.87     6720.97    154.07 o 
  -2   3   7       64.52       98.28     46.25 o 
  -1   3   7      298.81      443.37     69.08 o 
   0   3   7     2859.62     3074.18    118.67 o 
   1   3   7     1335.20     1397.61    124.08 o 
   2   3   7     6346.58     6372.26    164.96 o 
   3   3   7     3620.46     3505.81    287.78 o 
   4   3   7      324.79      344.34     56.78 o 
   5   3   7     8496.03     8819.59    266.35 o 
   6   3   7    14256.91    13935.82    360.06 o 
   7   3   7     4756.77     4977.00    222.67 o 
   8   3   7     5223.68     5393.45    497.31 o 
 -13   4   7      195.30      236.83     75.89 o 
 -12   4   7       55.78       26.54     67.37 o 
 -11   4   7     2048.15     2112.33    111.17 o 
 -10   4   7       45.49      -18.42     34.63 o 
  -9   4   7     1410.35     1304.69    113.10 o 
  -8   4   7      201.71      235.22     43.35 o 
  -7   4   7     5968.84     5856.79    411.09 o 
  -6   4   7     1701.54     1726.39     99.19 o 
  -5   4   7      507.34      576.82     53.91 o 
  -4   4   7    12942.45    13494.41    193.63 o 
  -3   4   7       28.06      130.83     66.53 o 
  -2   4   7      248.67      161.63     45.80 o 
  -1   4   7    20576.01    20402.56    248.32 o 
   0   4   7    10296.08    10500.75    201.76 o 
   1   4   7     3148.20     3235.78    112.85 o 
   2   4   7     8268.29     8280.70    154.36 o 
   3   4   7    46866.42    44382.68    879.09 o 
   4   4   7      733.08      617.82     84.07 o 
   5   4   7     1134.12     1239.34     95.14 o 
   6   4   7    16409.76    15124.61    374.24 o 
   7   4   7    18621.98    18050.57    435.61 o 
   8   4   7     2036.71     2332.54    347.65 o 
 -13   5   7     2078.35     2265.87    280.33 o 
 -12   5   7       25.17       27.52     73.98 o 
 -11   5   7       18.15       82.36     52.07 o 
 -10   5   7     3245.64     2848.87    172.56 o 
  -9   5   7       48.43       64.74     57.30 o 
  -8   5   7     2403.76     2377.59    143.84 o 
  -7   5   7     1712.35     1618.20    119.15 o 
  -6   5   7     2262.59     2226.26     92.71 o 
  -5   5   7     7665.25     7536.83    163.37 o 
  -4   5   7     5930.40     5999.24    122.62 o 
  -3   5   7    11593.59    11725.89    177.51 o 
  -2   5   7      421.16      413.90     40.16 o 
  -1   5   7    22888.83    22497.88    267.29 o 
   0   5   7     1246.12     1136.16     71.20 o 
   1   5   7     1269.29     1485.35    124.15 o 
   2   5   7     5065.02     4810.93    132.47 o 
   3   5   7    17506.31    16897.06    294.32 o 
   4   5   7     1452.70     1502.56     96.66 o 
   5   5   7      185.32      271.52     54.91 o 
   6   5   7     5105.68     5176.34    177.29 o 
   7   5   7     1853.63     2018.60    503.83 o 
   8   5   7      810.26     1093.88    169.36 o 
 -13   6   7      539.22      339.29    152.49 o 
 -12   6   7     4605.93     4396.96    282.17 o 
 -11   6   7     1500.23     1420.93    136.16 o 
 -10   6   7       81.44       39.45    127.83 o 
  -9   6   7     3349.31     3423.38    178.45 o 
  -8   6   7    11289.76    10479.59    678.29 o 
  -7   6   7     3737.18     3430.06    164.67 o 
  -6   6   7      260.71      247.43     61.71 o 
  -5   6   7     8297.86     9006.67    194.70 o 
  -4   6   7    15706.54    15830.70    391.28 o 
  -3   6   7     2316.13     2436.73     78.58 o 
  -2   6   7     6173.31     6079.23    122.53 o 
  -1   6   7    19053.68    18739.88    237.68 o 
   0   6   7    10931.49    10385.97    200.89 o 
   1   6   7      665.87      689.99     62.81 o 
   2   6   7     9603.90     9305.17    168.67 o 
   3   6   7    24408.05    24035.26    569.50 o 
   4   6   7     2706.15     2655.13    119.41 o 
   5   6   7       60.42       15.12     43.11 o 
   6   6   7     3659.80     3586.92    159.65 o 
   7   6   7     5361.37     5269.83    547.05 o 
   8   6   7        4.46       32.25    122.17 o 
 -13   7   7      945.87      676.02    181.41 o 
 -12   7   7      235.47      232.30     69.35 o 
 -11   7   7     2724.42     2753.78    147.29 o 
 -10   7   7      168.83      182.88     72.13 o 
  -9   7   7      214.96      318.15     82.14 o 
  -8   7   7     5746.55     5936.73    228.39 o 
  -7   7   7       65.49      136.18     56.26 o 
  -6   7   7     3024.43     2852.09    148.63 o 
  -5   7   7     4347.23     4550.02    136.91 o 
  -4   7   7     9992.83     9809.88    350.70 o 
  -3   7   7      817.26      921.90     81.13 o 
  -2   7   7      164.70      167.86     31.92 o 
  -1   7   7    11155.53    10426.49    200.43 o 
   0   7   7     1334.34     1328.89     82.13 o 
   1   7   7     6598.27     6824.12    140.58 o 
   2   7   7       58.60       83.49     32.20 o 
   3   7   7     4323.27     4052.71    115.44 o 
   4   7   7       82.00      110.02     45.89 o 
   5   7   7     2893.87     2658.08    150.94 o 
   6   7   7     1176.89     1221.33    101.58 o 
   7   7   7       17.11       55.09     54.30 o 
   8   7   7      266.17      285.78     88.63 o 
 -12   8   7     5561.60     5754.61    214.61 o 
 -11   8   7      517.64      459.60     77.70 o 
 -10   8   7     3175.66     3268.73    192.32 o 
  -9   8   7     8179.54     8380.52    287.37 o 
  -8   8   7     9974.67     9444.43    379.25 o 
  -7   8   7      823.08      926.59    106.12 o 
  -6   8   7       34.44       88.71     50.51 o 
  -5   8   7     1232.09     1388.21     85.01 o 
  -4   8   7      295.73      355.56     51.59 o 
  -3   8   7      611.30      676.54     63.43 o 
  -2   8   7      550.43      614.16     59.55 o 
  -1   8   7      109.59       35.75     30.50 o 
   0   8   7      106.18       85.21     35.58 o 
   1   8   7      107.57       94.69     34.12 o 
   2   8   7     1803.38     1829.11     79.86 o 
   3   8   7     1679.82     1716.76     81.58 o 
   4   8   7       60.78       56.92     43.15 o 
   5   8   7      150.59      187.96     55.69 o 
   6   8   7     2554.61     2569.90    160.98 o 
   7   8   7      969.01     1068.52    103.04 o 
   8   8   7     1025.90     1032.49    110.87 o 
 -12   9   7       11.73       12.76    104.31 o 
 -11   9   7     1798.79     1894.23    168.75 o 
 -10   9   7      144.60       88.66     67.91 o 
  -9   9   7     2721.95     2469.04    168.85 o 
  -8   9   7       58.21       57.78     55.33 o 
  -7   9   7     1718.41     2050.29    138.80 o 
  -6   9   7     1672.12     1655.28    124.30 o 
  -5   9   7     3052.99     3139.90    120.46 o 
  -4   9   7      347.75      344.26     83.61 o 
  -3   9   7     1904.60     1927.27     94.87 o 
  -2   9   7     7439.55     7549.30    239.18 o 
  -1   9   7     2053.56     2169.83    221.23 o 
   0   9   7     4525.62     4301.34    127.86 o 
   1   9   7      142.14      202.60     58.98 o 
   2   9   7     1862.48     1892.44     83.18 o 
   3   9   7       24.39       62.34     35.32 o 
   4   9   7     2392.34     2360.63    118.60 o 
   5   9   7        8.29       82.04     48.26 o 
   6   9   7      259.66      117.73     54.46 o 
   7   9   7     3614.58     3712.80    163.28 o 
   8   9   7     3850.52     4248.12    217.71 o 
 -12  10   7      913.88      858.56    215.99 o 
 -11  10   7     1712.18     1478.86    158.36 o 
 -10  10   7     1656.08     1526.40    155.14 o 
  -9  10   7     1158.66     1088.42    136.62 o 
  -8  10   7      228.02      152.96     66.91 o 
  -7  10   7      719.05      768.77    101.79 o 
  -6  10   7        9.00       46.56     52.28 o 
  -5  10   7       63.32       91.88     42.59 o 
  -4  10   7      187.51      242.75     51.85 o 
  -3  10   7      902.17      903.98     89.54 o 
  -2  10   7     1165.17     1236.04     80.86 o 
  -1  10   7       17.33       20.08     39.95 o 
   0  10   7      549.11      493.96     73.68 o 
   1  10   7     8876.12     9166.08    204.12 o 
   2  10   7      293.52      280.81     51.67 o 
   3  10   7      953.21      875.55     65.46 o 
   4  10   7    11603.26    11378.80    290.06 o 
   5  10   7    10765.14    10366.42    250.19 o 
   6  10   7      181.09      212.29     61.63 o 
   7  10   7       29.23      -31.94     52.14 o 
   8  10   7     8383.12     9111.52    320.66 o 
 -12  11   7      571.45      496.88    184.81 o 
 -11  11   7      327.70      237.32    100.70 o 
 -10  11   7      466.74      461.41    101.54 o 
  -9  11   7     5494.59     5459.15    241.57 o 
  -8  11   7      852.19      892.50    116.12 o 
  -7  11   7     9726.30     9871.71    750.71 o 
  -6  11   7      690.60      650.16     94.80 o 
  -5  11   7     4564.23     4627.39    149.65 o 
  -4  11   7     1041.23     1071.23     80.83 o 
  -3  11   7    22634.62    22819.41    353.95 o 
  -2  11   7       57.78       54.45     42.07 o 
  -1  11   7     4765.26     4742.34    176.79 o 
   0  11   7    22499.94    22138.83    343.78 o 
   1  11   7    17712.48    17655.44    613.94 o 
   2  11   7      437.57      456.23     62.16 o 
   3  11   7      177.10      119.00     39.61 o 
   4  11   7    13417.38    12815.99    231.92 o 
   5  11   7     2047.92     2071.40    122.16 o 
   6  11   7       76.72       67.90     55.57 o 
   7  11   7     5778.81     5932.78    204.98 o 
   8  11   7     4052.53     3888.06    218.16 o 
 -11  12   7      813.75      431.12    175.45 o 
 -10  12   7     5365.00     5259.63    368.62 o 
  -9  12   7      968.68     1146.82    137.37 o 
  -8  12   7       85.77      110.59     78.66 o 
  -7  12   7     6229.94     6217.02    241.89 o 
  -6  12   7    11909.64    11465.95    317.29 o 
  -5  12   7     1997.02     2031.83    109.19 o 
  -4  12   7     5291.66     5252.44    159.81 o 
  -3  12   7    18972.62    18959.26    319.84 o 
  -2  12   7     9988.41    10122.99    266.35 o 
  -1  12   7     1041.88     1193.49    131.24 o 
   0  12   7     7530.98     7918.97    192.45 o 
   1  12   7    19904.55    20164.87    335.32 o 
   2  12   7     5946.80     5910.16    250.93 o 
   3  12   7     2251.09     2387.63    116.28 o 
   4  12   7    10724.63    10904.18    247.04 o 
   5  12   7     9550.92     9405.35    293.42 o 
   6  12   7      804.61      741.59     92.89 o 
   7  12   7     1129.28      947.63    131.72 o 
 -11  13   7      845.75      874.43    222.22 o 
 -10  13   7     2395.48     2633.89    200.17 o 
  -9  13   7      103.01      139.98     78.61 o 
  -8  13   7        2.81      -34.32     55.87 o 
  -7  13   7     9530.08     9597.24    305.62 o 
  -6  13   7     4936.72     5111.52    332.34 o 
  -5  13   7      725.18      769.51     79.38 o 
  -4  13   7     1724.36     1829.94    104.43 o 
  -3  13   7    19425.51    19789.82    334.86 o 
  -2  13   7     1314.83     1414.67    110.98 o 
  -1  13   7      344.25      406.86     60.94 o 
   0  13   7     5083.70     5241.02    188.63 o 
   1  13   7     8287.97     8381.40    211.81 o 
   2  13   7      729.82      659.12     80.55 o 
   3  13   7     1170.68     1097.47    112.90 o 
   4  13   7     2266.66     2681.47    131.40 o 
   5  13   7      133.17      125.26     83.77 o 
   6  13   7     1935.18     1975.62    234.69 o 
   7  13   7      500.21      477.04    153.63 o 
 -11  14   7     2089.34     2535.71    320.58 o 
 -10  14   7    10313.30    11113.65    579.65 o 
  -9  14   7       13.48       53.06     74.93 o 
  -8  14   7       15.41       73.33     65.58 o 
  -7  14   7    12753.03    12580.01   1205.07 o 
  -6  14   7    12531.82    12507.88    345.63 o 
  -5  14   7      258.47      272.18     60.75 o 
  -4  14   7      414.68      352.00     62.55 o 
  -3  14   7    14221.81    14519.82    283.88 o 
  -2  14   7     3231.51     3361.66    159.56 o 
  -1  14   7       17.78       57.39     39.93 o 
   0  14   7      262.48      197.35     50.40 o 
   1  14   7      155.46      186.42     70.26 o 
   2  14   7       61.17      127.45     45.50 o 
   3  14   7       20.95       33.41     43.29 o 
   4  14   7      882.45      935.03     90.79 o 
   5  14   7      475.83      522.34     98.22 o 
   6  14   7       82.21      152.78    117.91 o 
   7  14   7        4.25      -84.18    102.61 o 
 -10  15   7     1998.28     2409.01    306.69 o 
  -9  15   7     2509.56     2904.20    246.60 o 
  -8  15   7     1249.10     1160.74    192.89 o 
  -7  15   7     1592.37     1725.77    172.34 o 
  -6  15   7     1143.22     1078.08    129.68 o 
  -5  15   7      230.48      179.71     55.84 o 
  -4  15   7      314.58      237.11     57.62 o 
  -3  15   7     1434.80     1418.24    116.45 o 
  -2  15   7      488.09      511.41     97.52 o 
  -1  15   7      487.95      411.25     80.43 o 
   0  15   7     3234.43     2922.67    127.29 o 
   1  15   7     3346.35     3312.80    138.02 o 
   2  15   7      455.87      436.84     68.67 o 
   3  15   7      607.84      616.66    101.59 o 
   4  15   7     1653.68     1237.63    130.11 o 
   5  15   7       53.37       67.51     69.24 o 
   6  15   7       30.81       62.07    113.66 o 
 -10  16   7      989.40     1142.01    257.37 o 
  -9  16   7     3804.59     3626.14    289.82 o 
  -8  16   7     4728.11     4502.13    235.30 o 
  -7  16   7      397.65      316.39     90.43 o 
  -6  16   7       94.01       53.67     62.46 o 
  -5  16   7     7642.17     7442.33    212.39 o 
  -4  16   7     4124.81     4081.43    333.62 o 
  -3  16   7       16.54        2.74     52.34 o 
  -2  16   7       68.95       42.96     48.47 o 
  -1  16   7      822.78      821.55     82.49 o 
   0  16   7      771.28      875.38     85.71 o 
   1  16   7       25.85      -17.93     41.72 o 
   2  16   7      990.01     1112.37    124.72 o 
   3  16   7      390.50      547.35    130.95 o 
   4  16   7       99.69        8.72    116.78 o 
   5  16   7      105.78       46.46     76.15 o 
   6  16   7     1914.32     1774.66    249.72 o 
  -9  17   7     1557.67     1363.09    266.44 o 
  -8  17   7     1010.68     1389.97    303.15 o 
  -7  17   7     1342.31     1169.96    136.11 o 
  -6  17   7      609.11      682.72    111.11 o 
  -5  17   7     9722.90    10458.54    330.25 o 
  -4  17   7      317.81      449.84     75.42 o 
  -3  17   7     5812.91     6119.71    185.87 o 
  -2  17   7     3523.74     3466.53    140.63 o 
  -1  17   7    12356.33    12720.35    276.58 o 
   0  17   7      593.35      539.81     95.35 o 
   1  17   7      476.66      451.07     94.37 o 
   2  17   7     6983.99     6740.73    257.18 o 
   3  17   7     2861.13     2445.49    171.06 o 
   4  17   7     1335.22     1338.99    146.64 o 
   5  17   7      678.62      870.79    130.86 o 
  -8  18   7       65.27       -1.03    100.91 o 
  -7  18   7        1.93      -11.61     70.41 o 
  -6  18   7      265.97      347.73     91.80 o 
  -5  18   7      371.15      390.14     77.66 o 
  -4  18   7      144.30      125.16     55.06 o 
  -3  18   7      330.86      315.30     80.48 o 
  -2  18   7     2117.41     2216.01    122.89 o 
  -1  18   7     1691.79     1846.68    153.55 o 
   0  18   7       63.92      128.29     71.74 o 
   1  18   7     3322.75     2982.44    491.78 o 
   2  18   7     6421.77     6395.59    262.98 o 
   3  18   7     1990.76     2034.21    168.13 o 
   4  18   7      970.70     1068.09    140.31 o 
  -8  19   7      750.83      739.23    229.02 o 
  -7  19   7     1275.66     1286.13    151.75 o 
  -6  19   7     1183.59     1436.51    147.75 o 
  -5  19   7    13633.84    14081.63    273.37 o 
  -4  19   7     1202.49     1321.75    106.48 o 
  -3  19   7      509.43      398.45     92.80 o 
  -2  19   7     9001.30    10080.87    327.40 o 
  -1  19   7    17056.09    17048.11    437.44 o 
   0  19   7       20.10      -58.16     58.16 o 
   1  19   7       18.92       15.40     70.22 o 
   2  19   7     7384.17     7995.49    327.66 o 
   3  19   7     1857.80     1787.90    165.15 o 
   4  19   7     1849.61     1578.15    163.18 o 
  -7  20   7       10.76       91.96     88.14 o 
  -6  20   7     1565.68     1580.28    125.96 o 
  -5  20   7    10295.83    10490.95    287.68 o 
  -4  20   7     3695.58     3664.21    206.94 o 
  -3  20   7      267.77      305.14     91.89 o 
  -2  20   7     1739.66     1637.40    156.10 o 
  -1  20   7     1802.91     1912.15    165.72 o 
   0  20   7      130.71       66.36     81.34 o 
   1  20   7      689.70      607.27    115.64 o 
   2  20   7      348.30      318.01    197.70 o 
   3  20   7      151.89      143.16     88.87 o 
  -5  21   7      916.07      974.80    144.84 o 
  -4  21   7      314.29      236.07     89.41 o 
  -3  21   7      139.99      103.99     77.86 o 
  -2  21   7      392.19      359.37     96.74 o 
  -1  21   7        0.44       57.17    104.31 o 
   0  21   7     2039.33     2107.04    178.78 o 
   1  21   7     1096.43      978.47    226.62 o 
  -3  22   7     2666.26     2650.42    240.36 o 
  -2  22   7     1260.64     1493.48    161.22 o 
  -1  22   7        8.16      -18.10     78.99 o 
 -13   0   8     2266.42     2775.79    305.84 o 
 -12   0   8       63.98       28.58     62.43 o 
 -11   0   8     4617.26     4276.11    204.20 o 
 -10   0   8      926.58      862.42    213.29 o 
  -9   0   8      692.47      705.95     98.62 o 
  -8   0   8     4985.31     5036.86    196.75 o 
  -7   0   8    17154.55    17069.64    369.05 o 
  -6   0   8    19510.92    18650.50    412.41 o 
  -5   0   8     2324.83     2476.39    140.45 o 
  -4   0   8     1966.10     2082.82    201.11 o 
  -3   0   8     6048.63     5988.09    246.31 o 
  -2   0   8    17981.29    18529.74    484.13 o 
  -1   0   8     5209.13     5060.37    238.38 o 
   0   0   8     2087.05     1827.38    151.36 o 
   1   0   8     2943.64     3292.51    206.63 o 
   2   0   8     7601.47     7178.85    316.04 o 
   3   0   8       24.38       60.09     71.43 o 
   4   0   8      207.15      202.95     84.18 o 
   5   0   8     3604.60     3889.45    261.62 o 
   6   0   8     1833.26     1433.67    190.76 o 
   7   0   8       17.24      -45.35     79.36 o 
 -13   1   8     4965.73     4631.75    194.71 o 
 -12   1   8      605.54      434.01     81.69 o 
 -11   1   8        0.79      -39.83     39.83 o 
 -10   1   8     3910.05     3532.77    171.55 o 
  -9   1   8     3696.89     3858.04    127.39 o 
  -8   1   8      252.13      209.52     42.71 o 
  -7   1   8     2071.64     2091.43     87.98 o 
  -6   1   8     1445.37     1528.67     74.88 o 
  -5   1   8        0.32       36.08     27.47 o 
  -4   1   8     4466.27     4176.66    105.85 o 
  -3   1   8     3863.49     3675.47     98.93 o 
  -2   1   8      300.36      309.54     47.66 o 
  -1   1   8     1834.69     1924.92    167.68 o 
   0   1   8     4806.53     5272.35    203.31 o 
   1   1   8      129.32      143.48     52.25 o 
   2   1   8       81.58       69.69     47.20 o 
   3   1   8      940.70     1114.38    106.02 o 
   4   1   8       38.24       33.56     52.06 o 
   5   1   8        2.08       31.61     55.57 o 
   6   1   8      993.05      941.91    117.52 o 
   7   1   8      146.70       95.86     77.66 o 
 -13   2   8     3307.41     3277.11    174.62 o 
 -12   2   8     1745.39     1885.67    135.45 o 
 -11   2   8       13.03       17.78     51.43 o 
 -10   2   8      290.98      326.52     55.77 o 
  -9   2   8     5039.13     5082.54    144.76 o 
  -8   2   8      547.84      535.91     58.49 o 
  -7   2   8      818.43      893.37     66.07 o 
  -6   2   8       29.14       39.22     33.06 o 
  -5   2   8      836.38      835.10     68.83 o 
  -4   2   8      419.20      468.92     45.65 o 
  -3   2   8     3880.94     3841.78    101.37 o 
  -2   2   8     5286.58     5313.74    228.75 o 
  -1   2   8      377.30      368.09     51.32 o 
   0   2   8       32.14        8.36     35.55 o 
   1   2   8     2266.38     2230.51    183.11 o 
   2   2   8     1797.35     1739.77    100.99 o 
   3   2   8      152.19       91.12     53.59 o 
   4   2   8     1375.40     1320.49    120.65 o 
   5   2   8     1813.42     1962.29    197.99 o 
   6   2   8       27.69       64.10     96.37 o 
   7   2   8      104.66       39.80     74.00 o 
 -13   3   8     9576.49     9856.83    463.58 o 
 -12   3   8        2.48       20.12     56.92 o 
 -11   3   8     1976.10     1815.84    127.89 o 
 -10   3   8     7732.41     7802.62    227.24 o 
  -9   3   8    20133.44    19585.56    374.87 o 
  -8   3   8     2601.32     2732.65    104.12 o 
  -7   3   8     3239.82     3302.16    134.07 o 
  -6   3   8    21708.24    22103.06    523.63 o 
  -5   3   8     3440.89     3229.04    128.48 o 
  -4   3   8    10205.19    10290.24    172.78 o 
  -3   3   8      412.91      475.73     46.08 o 
  -2   3   8     7486.85     7559.26    144.47 o 
  -1   3   8     1182.28     1151.57     74.93 o 
   0   3   8     4783.65     4917.07    146.15 o 
   1   3   8     5743.49     5680.79    161.49 o 
   2   3   8        6.94       22.24     37.67 o 
   3   3   8     2049.23     2104.83    121.18 o 
   4   3   8      589.42      750.58    163.41 o 
   5   3   8      310.97      269.98     75.88 o 
   6   3   8     2375.70     2468.71    227.04 o 
   7   3   8      554.31      487.08    200.96 o 
 -13   4   8       84.94      184.52    156.18 o 
 -12   4   8     2115.65     2531.89    155.05 o 
 -11   4   8      934.63      818.48     99.08 o 
 -10   4   8      956.94      958.93    100.45 o 
  -9   4   8     7010.99     6648.15    244.40 o 
  -8   4   8     3094.61     3431.42    173.55 o 
  -7   4   8     2278.61     2162.55    102.70 o 
  -6   4   8     7934.71     7931.81    182.40 o 
  -5   4   8    10493.76    10837.53    246.07 o 
  -4   4   8     1143.18     1011.55     59.85 o 
  -3   4   8      252.72      291.98     40.36 o 
  -2   4   8     3638.78     3688.29    100.46 o 
  -1   4   8     1205.70     1215.27     82.01 o 
   0   4   8     3197.68     3066.74    115.45 o 
   1   4   8      114.58      140.28     42.34 o 
   2   4   8     3935.83     4018.88    141.28 o 
   3   4   8      266.66      288.06     88.61 o 
   4   4   8     4160.10     3697.32    178.39 o 
   5   4   8       75.86       74.86     60.31 o 
   6   4   8     1562.91     1478.33    137.44 o 
   7   4   8       51.80       63.31     74.08 o 
 -13   5   8      290.00      505.95    174.04 o 
 -12   5   8     2961.04     2434.38    184.13 o 
 -11   5   8     4794.98     4500.93    223.32 o 
 -10   5   8      432.13      450.98    113.24 o 
  -9   5   8     1347.97     1373.96    129.73 o 
  -8   5   8     3234.65     3297.51    427.15 o 
  -7   5   8      975.37      950.51    146.83 o 
  -6   5   8    16228.53    16146.45    361.25 o 
  -5   5   8     5158.14     5255.05    169.62 o 
  -4   5   8     2730.24     2932.99    127.36 o 
  -3   5   8     3318.90     3251.74     95.20 o 
  -2   5   8    26212.31    25976.87    308.69 o 
  -1   5   8     5842.44     5571.16    148.93 o 
   0   5   8      484.26      393.05     56.48 o 
   1   5   8    11909.64    11928.28    279.13 o 
   2   5   8     2792.46     2839.45    119.33 o 
   3   5   8      284.29      329.38     58.87 o 
   4   5   8     1392.22     1291.33    116.10 o 
   5   5   8     5464.29     5244.48    180.90 o 
   6   5   8      339.50      366.01    108.70 o 
   7   5   8      466.80      446.56     98.98 o 
 -12   6   8      133.10      242.99    118.48 o 
 -11   6   8       97.06       30.24     75.70 o 
 -10   6   8     1256.68     1228.70    133.94 o 
  -9   6   8     1535.16     1371.88    131.43 o 
  -8   6   8     1127.19     1034.62    115.10 o 
  -7   6   8     5014.11     4974.33    202.46 o 
  -6   6   8      332.60      413.37    101.76 o 
  -5   6   8       73.94      114.25     73.13 o 
  -4   6   8    11197.72    11263.01    186.03 o 
  -3   6   8     3897.61     4189.01    120.17 o 
  -2   6   8     3603.96     3799.75    115.33 o 
  -1   6   8     1543.78     1651.76     88.81 o 
   0   6   8    21514.87    20793.71    325.52 o 
   1   6   8      152.21      161.56     46.64 o 
   2   6   8     4194.69     4388.86    119.78 o 
   3   6   8      859.72      855.55     87.36 o 
   4   6   8     2242.58     2209.86    121.93 o 
   5   6   8     1208.10     1396.85    106.51 o 
   6   6   8      465.94      512.15     83.63 o 
   7   6   8     1029.16      739.99    116.96 o 
 -12   7   8        9.30      -92.69     92.69 o 
 -11   7   8     1881.96     1949.08    167.59 o 
 -10   7   8      856.94      880.28    171.77 o 
  -9   7   8     1012.62      972.00    161.42 o 
  -8   7   8       90.74       42.28     54.09 o 
  -7   7   8     1966.38     1890.13    145.97 o 
  -6   7   8     1451.22     1482.61    118.96 o 
  -5   7   8       52.35       38.39     43.10 o 
  -4   7   8       10.70        7.07     34.32 o 
  -3   7   8       39.73       -3.63     33.33 o 
  -2   7   8     1392.10     1362.19     71.32 o 
  -1   7   8      364.70      379.37     69.45 o 
   0   7   8       38.92      106.04     40.07 o 
   1   7   8      242.08      246.77     42.67 o 
   2   7   8     1183.17     1161.40     81.09 o 
   3   7   8      487.95      530.22     70.27 o 
   4   7   8     1334.77     1193.59     97.01 o 
   5   7   8     3895.01     3739.52    155.43 o 
   6   7   8     1643.87     1535.93    119.06 o 
   7   7   8      776.82      619.61    119.33 o 
 -12   8   8       75.49      121.60    125.85 o 
 -11   8   8     1565.79     1984.02    172.26 o 
 -10   8   8      488.49      614.76    108.42 o 
  -9   8   8     1456.54     1367.44    134.83 o 
  -8   8   8      326.92      373.23     82.91 o 
  -7   8   8      414.35      601.52    125.00 o 
  -6   8   8      461.98      248.41     66.13 o 
  -5   8   8     3563.21     2995.20    211.59 o 
  -4   8   8     1851.04     1827.42     96.66 o 
  -3   8   8        0.31       12.91     31.70 o 
  -2   8   8      558.05      564.47     61.11 o 
  -1   8   8     3912.20     4037.45    129.01 o 
   0   8   8     1700.53     1842.06     95.36 o 
   1   8   8      371.48      402.46     49.06 o 
   2   8   8      845.74      703.23     62.04 o 
   3   8   8     3543.44     3629.96    143.23 o 
   4   8   8      418.63      475.56     72.46 o 
   5   8   8       26.39      -11.84     44.94 o 
   6   8   8      886.52      765.99     93.83 o 
   7   8   8     1143.83     1085.39    111.22 o 
 -12   9   8     3047.41     3099.77    325.40 o 
 -11   9   8    13881.93    13971.71    413.92 o 
 -10   9   8     1406.83     1496.32    151.67 o 
  -9   9   8      355.30      329.12     96.09 o 
  -8   9   8     7175.60     7204.03    264.10 o 
  -7   9   8    12268.75    12048.91    333.70 o 
  -6   9   8       30.61       37.39     53.43 o 
  -5   9   8      572.42      493.25     79.91 o 
  -4   9   8     7239.03     7283.31    184.07 o 
  -3   9   8      969.26     1057.26     79.04 o 
  -2   9   8      286.95      301.86     69.59 o 
  -1   9   8      853.92      882.09     95.36 o 
   0   9   8      392.88      493.58     77.04 o 
   1   9   8      213.86      197.87     69.43 o 
   2   9   8      333.99      254.09     45.56 o 
   3   9   8      113.90      141.01     52.44 o 
   4   9   8     4571.21     4369.98    163.03 o 
   5   9   8       24.99       19.48     51.91 o 
   6   9   8      528.97      632.86    102.94 o 
   7   9   8     3140.12     3068.71    161.67 o 
 -12  10   8        9.10      134.07    132.09 o 
 -11  10   8     3880.12     4241.34    262.90 o 
 -10  10   8     6475.35     6130.18    337.44 o 
  -9  10   8       12.18       62.41     64.81 o 
  -8  10   8     1518.69     1680.69    272.39 o 
  -7  10   8    15876.36    14977.09    600.06 o 
  -6  10   8     3868.69     3769.61    343.54 o 
  -5  10   8      562.09      672.91     74.15 o 
  -4  10   8     8453.48     8552.06    288.37 o 
  -3  10   8    18457.21    18221.37    309.34 o 
  -2  10   8      363.42      283.25     66.13 o 
  -1  10   8      111.10       57.16     77.52 o 
   0  10   8    17593.22    17350.71    629.39 o 
   1  10   8     7775.18     7984.51    315.10 o 
   2  10   8     2851.59     2619.34    188.73 o 
   3  10   8      113.41       97.81     44.96 o 
   4  10   8     7901.45     7983.89    268.83 o 
   5  10   8      215.54      185.26     59.57 o 
   6  10   8     1372.98     1215.83    113.71 o 
   7  10   8      507.94      549.03    133.88 o 
 -11  11   8     2101.60     1980.44    284.86 o 
 -10  11   8      240.95      158.08     86.81 o 
  -9  11   8      105.36      104.74     67.82 o 
  -8  11   8     4948.06     5181.71    338.43 o 
  -7  11   8     5975.47     5588.02    674.89 o 
  -6  11   8      163.03      202.39     68.26 o 
  -5  11   8      940.74      935.02     84.34 o 
  -4  11   8    13352.63    13075.16    263.36 o 
  -3  11   8     3752.58     3738.08    138.63 o 
  -2  11   8      308.26      267.43     66.10 o 
  -1  11   8     4466.68     4493.19    184.39 o 
   0  11   8    10325.80     9854.01    224.51 o 
   1  11   8      909.67      770.97     76.20 o 
   2  11   8      144.35      131.33     69.79 o 
   3  11   8     2010.93     1874.80    109.08 o 
   4  11   8      224.73      217.92     76.85 o 
   5  11   8        0.45       50.50     53.33 o 
   6  11   8      584.62      693.54     96.14 o 
   7  11   8       24.83       -1.98    113.95 o 
 -11  12   8      118.71      278.63    175.17 o 
 -10  12   8      577.71      535.86    115.29 o 
  -9  12   8     3084.96     3109.26    199.35 o 
  -8  12   8        5.72       96.41    104.59 o 
  -7  12   8     4525.69     4257.42    205.74 o 
  -6  12   8      161.29      124.14     62.94 o 
  -5  12   8     2567.40     2395.50    121.23 o 
  -4  12   8     6229.12     6230.22    181.76 o 
  -3  12   8    15596.65    15839.31    359.64 o 
  -2  12   8     1562.02     1421.92    115.63 o 
  -1  12   8      124.27      133.04     63.56 o 
   0  12   8    26655.80    26060.87    863.52 o 
   1  12   8     6319.85     6705.33    188.94 o 
   2  12   8     1780.50     1731.91    106.69 o 
   3  12   8     2948.82     2991.61    134.44 o 
   4  12   8    18230.33    17966.57    755.10 o 
   5  12   8      245.92      271.31     87.14 o 
   6  12   8      669.41      506.42    107.94 o 
 -11  13   8       83.81       66.61    141.44 o 
 -10  13   8      590.19      354.02    179.70 o 
  -9  13   8      158.64       57.77     77.19 o 
  -8  13   8      502.34      381.02    101.62 o 
  -7  13   8      693.47      781.43    154.05 o 
  -6  13   8      662.11      621.94    204.22 o 
  -5  13   8      103.47      138.00     51.45 o 
  -4  13   8      191.35      155.75     53.74 o 
  -3  13   8     1347.80     1464.24    125.00 o 
  -2  13   8     1035.97     1132.21    109.86 o 
  -1  13   8     2105.58     2153.72    113.83 o 
   0  13   8     2279.19     2270.83    195.18 o 
   1  13   8       29.97       31.45     43.63 o 
   2  13   8       49.06       74.91     45.56 o 
   3  13   8     2487.29     2441.37    230.84 o 
   4  13   8     5581.09     5841.38    240.08 o 
   5  13   8      243.07      359.70    100.62 o 
   6  13   8      147.17       90.99    117.63 o 
 -10  14   8       88.10       85.32    148.53 o 
  -9  14   8       41.29      109.68     86.70 o 
  -8  14   8       35.81       45.93     73.84 o 
  -7  14   8       85.75       87.35     69.59 o 
  -6  14   8      501.61      420.24     90.63 o 
  -5  14   8     1664.73     1727.12    121.48 o 
  -4  14   8      113.87       73.20     49.21 o 
  -3  14   8       23.07       39.06     56.12 o 
  -2  14   8     2059.37     1796.64    135.63 o 
  -1  14   8      519.23      447.37     94.02 o 
   0  14   8       62.45       79.21     48.16 o 
   1  14   8     2335.24     2147.81    119.42 o 
   2  14   8     3020.79     2935.54    136.29 o 
   3  14   8      193.14      166.04     56.43 o 
   4  14   8      655.64      827.01     92.76 o 
   5  14   8      487.56      329.36    143.42 o 
 -10  15   8      600.27     1030.04    242.35 o 
  -9  15   8     6170.94     6723.28    293.08 o 
  -8  15   8      676.40      811.18    126.91 o 
  -7  15   8      160.56      114.97     89.99 o 
  -6  15   8     1788.73     1592.69    146.68 o 
  -5  15   8     3823.76     4189.74    162.91 o 
  -4  15   8       21.56       29.23     67.89 o 
  -3  15   8       15.75      -13.02     94.67 o 
  -2  15   8       37.15       20.12     44.58 o 
  -1  15   8      324.22      386.94     67.77 o 
   0  15   8      987.44      824.32     85.32 o 
   1  15   8      293.17      305.96     63.85 o 
   2  15   8     1579.61     1426.91    106.79 o 
   3  15   8      311.07      261.88     64.49 o 
   4  15   8     1973.10     1787.64    153.19 o 
   5  15   8     2233.12     2361.11    263.89 o 
  -9  16   8     4536.97     4760.77    403.91 o 
  -8  16   8     3089.38     3640.40    216.12 o 
  -7  16   8      269.29      275.94     94.80 o 
  -6  16   8     2316.84     2473.77    200.25 o 
  -5  16   8     6607.72     7147.06    214.21 o 
  -4  16   8      469.14      498.08     93.19 o 
  -3  16   8      316.23      156.68     69.32 o 
  -2  16   8     5110.51     5370.54    179.62 o 
  -1  16   8     6267.33     6327.77    195.49 o 
   0  16   8     1087.34     1043.12     96.46 o 
   1  16   8      677.98      698.64     87.65 o 
   2  16   8     3688.88     3753.46    205.92 o 
   3  16   8     1295.94     1394.00    144.28 o 
   4  16   8     1147.32      947.84    129.46 o 
  -8  17   8      864.96      874.15    217.40 o 
  -7  17   8      379.07      410.95    102.40 o 
  -6  17   8     2439.60     2259.11    168.38 o 
  -5  17   8     4732.26     5031.91    305.28 o 
  -4  17   8     2166.47     2208.22    179.99 o 
  -3  17   8     2428.42     2514.13    132.80 o 
  -2  17   8     2179.17     2416.33    225.60 o 
  -1  17   8     1363.96     1746.97    117.83 o 
   0  17   8     1378.53     1587.27    114.93 o 
   1  17   8      113.55       96.67     72.65 o 
   2  17   8      655.22      680.97    115.36 o 
   3  17   8      111.48      181.77     80.95 o 
   4  17   8       46.37      189.69     96.37 o 
  -8  18   8      910.44      893.99    233.28 o 
  -7  18   8     1044.26      974.07    156.46 o 
  -6  18   8     2911.19     3177.22    429.28 o 
  -5  18   8    16293.10    15382.60    389.52 o 
  -4  18   8      364.13      462.99     76.75 o 
  -3  18   8       21.09      -10.43     47.11 o 
  -2  18   8    25202.11    25269.60    432.84 o 
  -1  18   8    18798.69    20088.04    484.39 o 
   0  18   8       20.33       45.64     67.61 o 
   1  18   8     3548.07     3800.65    213.89 o 
   2  18   8    24143.96    24662.74    556.33 o 
   3  18   8     5671.40     5674.20    291.95 o 
  -7  19   8        2.23     -124.43    124.43 o 
  -6  19   8      873.14      971.03    134.95 o 
  -5  19   8      797.44      843.11     95.55 o 
  -4  19   8        4.25       13.07     54.89 o 
  -3  19   8        1.99       10.39     67.23 o 
  -2  19   8        5.00      -33.37     63.15 o 
  -1  19   8       36.62        7.66     73.12 o 
   0  19   8       73.12       39.57     72.34 o 
   1  19   8       27.76      -24.40     70.90 o 
   2  19   8      520.09      470.78    105.41 o 
  -5  20   8     1155.00     1447.66    153.51 o 
  -4  20   8      791.88      787.08    128.15 o 
  -3  20   8      974.75      595.06    116.82 o 
  -2  20   8     2686.63     3137.25    315.62 o 
  -1  20   8     1211.64     1408.60    154.47 o 
   0  20   8      781.85      780.83    127.07 o 
   1  20   8       20.44       54.59     76.71 o 
  -3  21   8        7.98      -16.16    114.23 o 
  -2  21   8      359.09      582.22    117.86 o 
 -12   1   9      233.54      256.04     74.98 o 
 -11   1   9      103.02       39.70     56.95 o 
 -10   1   9      199.82      191.46     53.82 o 
  -9   1   9     1708.14     1748.03     97.51 o 
  -8   1   9     1208.98     1135.27     79.76 o 
  -7   1   9       96.40       78.67     37.91 o 
  -6   1   9      130.94      116.37     37.02 o 
  -5   1   9     8521.65     8440.88    188.29 o 
  -4   1   9     3235.96     3217.08    146.66 o 
  -3   1   9     3771.12     3923.26    211.45 o 
  -2   1   9       16.78        6.57     43.79 o 
  -1   1   9    27039.70    26613.77    466.99 o 
   0   1   9    10104.51     9402.49    254.43 o 
   1   1   9     3351.92     3427.88    158.84 o 
   2   1   9     2214.90     2125.16    136.67 o 
   3   1   9    24715.82    24718.22    494.94 o 
   4   1   9     3868.80     3900.27    193.81 o 
   5   1   9      684.64      570.29    100.23 o 
   6   1   9     7105.37     7409.63    288.83 o 
 -12   2   9      978.93     1021.34    113.23 o 
 -11   2   9      168.88      131.49     62.62 o 
 -10   2   9     9431.52     9163.19    255.36 o 
  -9   2   9     1998.47     1943.53    100.82 o 
  -8   2   9    10056.25    10312.38    208.55 o 
  -7   2   9      295.65      346.51     52.61 o 
  -6   2   9     6225.52     6063.31    164.83 o 
  -5   2   9     4876.16     4863.63    143.08 o 
  -4   2   9    26716.63    25898.38    318.97 o 
  -3   2   9     2013.96     1915.15    137.78 o 
  -2   2   9       47.31       29.55     37.22 o 
  -1   2   9    17519.52    17244.10    321.67 o 
   0   2   9    23803.38    22934.13    363.80 o 
   1   2   9     1027.65     1049.45     99.53 o 
   2   2   9     1755.43     1768.41    227.75 o 
   3   2   9     7940.05     7161.77    254.11 o 
   4   2   9     3191.89     3502.84    281.46 o 
   5   2   9      570.66      464.36     95.04 o 
   6   2   9      275.92      250.43     87.80 o 
 -12   3   9     7221.88     7345.83    243.53 o 
 -11   3   9     4644.89     4831.46    253.77 o 
 -10   3   9     9075.52     9009.80    255.30 o 
  -9   3   9    20784.67    21125.90    393.83 o 
  -8   3   9    21120.76    21766.94    405.99 o 
  -7   3   9    12546.76    12510.58    252.34 o 
  -6   3   9    21424.15    20734.12    330.55 o 
  -5   3   9    34889.03    33870.29    759.72 o 
  -4   3   9    19354.63    18794.90    295.55 o 
  -3   3   9    10941.68    11009.89    189.70 o 
  -2   3   9    12395.91    12663.36    245.30 o 
  -1   3   9    14604.91    13663.12    260.20 o 
   0   3   9     4422.45     4387.83    148.63 o 
   1   3   9      436.28      495.77     70.88 o 
   2   3   9     1694.31     1820.89    112.20 o 
   3   3   9      177.71      180.96     66.14 o 
   4   3   9      838.95      701.07    100.41 o 
   5   3   9      108.15      197.24     82.62 o 
   6   3   9       73.90       65.86     72.85 o 
 -12   4   9     5510.62     5700.16    280.33 o 
 -11   4   9     3725.62     3400.26    201.15 o 
 -10   4   9     3862.52     4001.77    206.42 o 
  -9   4   9      558.36      617.94    104.11 o 
  -8   4   9    14695.51    14604.54    371.31 o 
  -7   4   9      171.49       80.25     74.69 o 
  -6   4   9    22044.47    21597.84    652.91 o 
  -5   4   9       19.23       47.38     38.60 o 
  -4   4   9     5810.51     5570.15    210.98 o 
  -3   4   9     6726.08     7017.37    149.11 o 
  -2   4   9    26373.38    26562.82    354.17 o 
  -1   4   9      462.60      354.04     58.93 o 
   0   4   9       97.15      110.08     46.99 o 
   1   4   9    10516.14    10737.27    240.74 o 
   2   4   9    13061.23    12760.55    272.08 o 
   3   4   9      893.98      956.04     92.12 o 
   4   4   9      923.09      870.64    110.21 o 
   5   4   9     5433.62     5306.99    230.36 o 
   6   4   9     3121.22     3065.28    195.85 o 
 -12   5   9     3645.55     4272.67    369.05 o 
 -11   5   9     1519.98     1592.82    378.83 o 
 -10   5   9      161.53      136.33    125.71 o 
  -9   5   9     4108.61     3842.73    199.20 o 
  -8   5   9     3673.72     3800.80    196.14 o 
  -7   5   9     1654.25     1535.43    168.79 o 
  -6   5   9     5290.76     5110.73    198.39 o 
  -5   5   9     5069.75     5170.09    148.90 o 
  -4   5   9     1316.37     1378.84     73.09 o 
  -3   5   9     6300.88     6564.82    186.15 o 
  -2   5   9    10776.70    10174.42    285.18 o 
  -1   5   9       25.01       71.15     43.07 o 
   0   5   9       16.36       43.34     39.16 o 
   1   5   9    13887.38    14049.98    280.37 o 
   2   5   9     5348.55     5157.61    171.82 o 
   3   5   9     1741.92     1464.64    107.09 o 
   4   5   9      113.65      201.08     58.59 o 
   5   5   9     9209.32     9274.24    360.97 o 
   6   5   9      883.58      934.59    128.07 o 
 -12   6   9      860.58     1196.71    233.84 o 
 -11   6   9     1277.17     1058.79    139.68 o 
 -10   6   9       13.18       37.77     67.11 o 
  -9   6   9      122.06      206.43     78.15 o 
  -8   6   9     1433.39     1673.21    140.15 o 
  -7   6   9        2.47      -13.85     53.01 o 
  -6   6   9     2740.78     2746.07    150.41 o 
  -5   6   9     1384.95     1308.58    108.80 o 
  -4   6   9       69.31       76.41     49.54 o 
  -3   6   9     1993.89     2094.72    119.71 o 
  -2   6   9    16433.63    16094.69    283.17 o 
  -1   6   9     5379.80     5235.92    155.36 o 
   0   6   9      816.17     1071.80    147.14 o 
   1   6   9     5033.54     4911.16    161.51 o 
   2   6   9    11609.55    11628.90    338.31 o 
   3   6   9     3391.55     3264.06    152.08 o 
   4   6   9      543.90      679.10    127.53 o 
   5   6   9     7776.33     8021.95    238.52 o 
   6   6   9     3978.01     3575.01    204.32 o 
 -12   7   9       11.14        3.68    108.56 o 
 -11   7   9       12.54      -68.09     68.09 o 
 -10   7   9      672.84      633.90    116.70 o 
  -9   7   9     1545.57     1722.51    152.18 o 
  -8   7   9     1756.68     1539.60    194.02 o 
  -7   7   9       12.27      -50.12     50.12 o 
  -6   7   9        0.13       -4.41     54.96 o 
  -5   7   9     4650.31     4704.55    187.66 o 
  -4   7   9     2695.45     2585.87    114.53 o 
  -3   7   9     2254.23     2149.10    103.46 o 
  -2   7   9     2342.44     2462.09    140.44 o 
  -1   7   9     5719.80     5655.88    161.63 o 
   0   7   9       26.85       74.84     45.17 o 
   1   7   9    20921.86    21465.65    304.04 o 
   2   7   9     2401.47     2331.75    121.89 o 
   3   7   9     1338.98     1199.95    100.38 o 
   4   7   9     5030.27     5003.61    183.58 o 
   5   7   9    19094.96    18853.65    375.06 o 
   6   7   9      834.61      978.00    109.70 o 
 -12   8   9     2116.69     2304.99    300.17 o 
 -11   8   9      788.59      731.37    129.39 o 
 -10   8   9      705.14      591.53    113.64 o 
  -9   8   9        3.53        9.40     67.20 o 
  -8   8   9     3760.24     3701.69    192.93 o 
  -7   8   9      233.51      236.12     74.83 o 
  -6   8   9    10321.39     9416.43    283.28 o 
  -5   8   9        0.33       36.81     50.69 o 
  -4   8   9       81.20       63.11     42.41 o 
  -3   8   9    10835.61    11217.34    234.07 o 
  -2   8   9     4240.22     4246.91    181.86 o 
  -1   8   9      309.27      449.79     82.37 o 
   0   8   9     3228.87     3067.34    127.85 o 
   1   8   9     7793.05     7545.92    168.45 o 
   2   8   9      853.53      742.90     83.86 o 
   3   8   9      551.57      455.72     73.73 o 
   4   8   9     2110.54     1902.81    150.45 o 
   5   8   9       86.69      101.39     65.15 o 
   6   8   9        5.83      -22.04     59.58 o 
 -11   9   9     4794.79     4606.29    367.35 o 
 -10   9   9     6815.49     7713.93    483.13 o 
  -9   9   9      241.41      151.36    123.87 o 
  -8   9   9     1736.92     1569.22    143.70 o 
  -7   9   9    14205.57    14252.92    372.27 o 
  -6   9   9    10219.36    10574.79    628.40 o 
  -5   9   9       35.56       76.72     58.24 o 
  -4   9   9     4676.31     4790.10    156.32 o 
  -3   9   9    17355.47    17294.15    926.16 o 
  -2   9   9     1837.76     1949.38    133.91 o 
  -1   9   9        3.62       43.53     54.92 o 
   0   9   9     2974.49     3049.83    165.46 o 
   1   9   9     5608.67     5618.80    228.94 o 
   2   9   9      769.55      652.19     97.54 o 
   3   9   9     1019.00      950.77     94.29 o 
   4   9   9     1136.71     1001.52    100.24 o 
   5   9   9      490.02      463.60    152.90 o 
   6   9   9     1940.92     1848.10    169.73 o 
 -11  10   9       59.02       23.53    124.43 o 
 -10  10   9     5850.58     5921.06    267.38 o 
  -9  10   9      573.06      455.62    182.40 o 
  -8  10   9     2845.42     2724.32    206.92 o 
  -7  10   9      795.85     1009.39    121.24 o 
  -6  10   9     6960.29     6716.95    512.05 o 
  -5  10   9      708.66      672.36     94.89 o 
  -4  10   9     6057.44     6302.75    242.86 o 
  -3  10   9     1006.80     1142.14    117.91 o 
  -2  10   9      377.24      450.73     83.87 o 
  -1  10   9     4383.02     4398.74    191.15 o 
   0  10   9     2642.76     2928.80    127.48 o 
   1  10   9      197.15      213.02     54.12 o 
   2  10   9      243.82      272.71     57.46 o 
   3  10   9     1817.74     1574.30    142.28 o 
   4  10   9      928.94     1078.82    103.30 o 
   5  10   9      769.43      788.19    101.82 o 
   6  10   9       37.05       78.46     80.01 o 
 -11  11   9     4403.09     4266.43    376.70 o 
 -10  11   9     6847.67     7816.88    475.34 o 
  -9  11   9       33.58       -0.78     65.70 o 
  -8  11   9      153.23      424.45    200.11 o 
  -7  11   9     6838.96     6793.22    259.29 o 
  -6  11   9     1482.42     1447.57    135.77 o 
  -5  11   9       13.76       77.09     55.44 o 
  -4  11   9     5401.26     5387.85    188.18 o 
  -3  11   9     4863.52     4994.13    208.76 o 
  -2  11   9      279.52      181.04     70.85 o 
  -1  11   9     1162.41     1384.76    124.00 o 
   0  11   9     8435.85     8641.65    222.76 o 
   1  11   9       67.79       60.37     45.47 o 
   2  11   9      341.89      282.89     62.40 o 
   3  11   9     2963.51     3267.11    191.19 o 
   4  11   9     2363.16     2198.54    502.83 o 
   5  11   9     1458.30     1383.34    232.00 o 
 -10  12   9     1141.25     1265.59    245.18 o 
  -9  12   9      500.85      574.04    115.04 o 
  -8  12   9      580.50      395.32     97.79 o 
  -7  12   9      111.13        0.17     59.69 o 
  -6  12   9       34.66       64.79     64.36 o 
  -5  12   9      931.75      979.13    113.19 o 
  -4  12   9     4036.64     3770.25    219.95 o 
  -3  12   9     2011.02     2016.28    139.54 o 
  -2  12   9       35.65       34.22    116.21 o 
  -1  12   9     7108.98     7097.55    489.23 o 
   0  12   9    11230.47    11538.68    260.62 o 
   1  12   9     3402.34     3510.43    144.82 o 
   2  12   9     1455.01     1516.44    125.40 o 
   3  12   9     7139.29     6927.20    263.62 o 
   4  12   9    11733.36    11273.24    351.26 o 
   5  12   9     2400.81     2399.28    184.28 o 
 -10  13   9        1.20      -16.16    135.20 o 
  -9  13   9     2908.93     2797.14    341.41 o 
  -8  13   9     2348.82     2397.17    184.67 o 
  -7  13   9      853.22      836.26    141.44 o 
  -6  13   9     2487.53     2563.35    168.89 o 
  -5  13   9     2325.35     2172.05    154.20 o 
  -4  13   9        8.62       62.69     58.91 o 
  -3  13   9     1299.03     1328.66    122.92 o 
  -2  13   9     3782.42     3500.14    178.91 o 
  -1  13   9      143.76      177.02     66.51 o 
   0  13   9      509.74      589.67     77.53 o 
   1  13   9     1121.32     1205.86    101.16 o 
   2  13   9       12.29       58.80     47.91 o 
   3  13   9     6498.00     6396.14    259.50 o 
   4  13   9     1166.74     1647.83    186.51 o 
   5  13   9      611.18      678.69    126.24 o 
  -9  14   9      143.61      244.05    161.28 o 
  -8  14   9       64.00       18.59    139.74 o 
  -7  14   9     1033.36     1104.56    132.23 o 
  -6  14   9      462.36      529.59     99.89 o 
  -5  14   9     1403.42     1321.52    131.92 o 
  -4  14   9      523.15      763.97    107.32 o 
  -3  14   9      103.45       92.02     87.02 o 
  -2  14   9     1003.16      898.16    113.60 o 
  -1  14   9     1368.86     1396.19    215.74 o 
   0  14   9      463.64      359.16    118.44 o 
   1  14   9       28.11       28.08     49.22 o 
   2  14   9     2623.74     2710.26    169.28 o 
   3  14   9       46.59       62.16     69.10 o 
   4  14   9     2538.88     2183.22    345.24 o 
  -9  15   9      194.08      481.01    194.44 o 
  -8  15   9       19.18        5.56     73.71 o 
  -7  15   9      291.01      158.27     87.91 o 
  -6  15   9      129.81       27.92     68.84 o 
  -5  15   9      495.84      521.82    129.82 o 
  -4  15   9       31.04      -40.11     67.46 o 
  -3  15   9      330.16      291.15     85.10 o 
  -2  15   9      167.14      179.48     59.01 o 
  -1  15   9      547.26      610.73     82.80 o 
   0  15   9      405.94      393.61     73.20 o 
   1  15   9     1227.99     1194.04    104.52 o 
   2  15   9      274.08      271.85     70.43 o 
   3  15   9      453.23      682.67    106.73 o 
   4  15   9      715.52      589.57    167.80 o 
  -8  16   9     1490.59     1267.29    245.75 o 
  -7  16   9       79.87      111.27     83.89 o 
  -6  16   9      271.94      374.67     98.07 o 
  -5  16   9     2385.90     2765.30    236.68 o 
  -4  16   9     1016.94     1094.89    127.83 o 
  -3  16   9      823.66      920.63    119.82 o 
  -2  16   9      129.52       86.45     59.06 o 
  -1  16   9     1371.97     1313.23    109.07 o 
   0  16   9       10.38      -44.98     46.30 o 
   1  16   9       14.11        5.90     51.36 o 
   2  16   9     1330.62     1152.13    154.95 o 
   3  16   9        9.62       11.55     70.36 o 
  -7  17   9      243.26      164.12    153.34 o 
  -6  17   9      594.01      937.36    166.10 o 
  -5  17   9     3862.50     4180.55    287.70 o 
  -4  17   9       10.89       54.06     71.20 o 
  -3  17   9       35.38      -57.38     57.38 o 
  -2  17   9     4225.61     4398.33    174.17 o 
  -1  17   9      643.15      730.62     93.55 o 
   0  17   9     1155.31     1030.24    104.43 o 
   1  17   9      157.50      146.07     85.36 o 
   2  17   9     2064.74     2179.98    176.03 o 
  -5  18   9        0.97       58.96    109.41 o 
  -4  18   9      527.58      630.80    142.00 o 
  -3  18   9     1540.53     1683.74    124.30 o 
  -2  18   9      830.62      909.17    101.90 o 
  -1  18   9     1089.08     1244.90    113.03 o 
   0  18   9     1384.22     1448.46    153.02 o 
   1  18   9     1346.58     1594.17    162.87 o 
  -4  19   9     2421.87     2486.42    147.56 o 
  -3  19   9     2011.01     1953.90    135.21 o 
  -2  19   9       94.51       94.48    150.65 o 
  -1  19   9      219.80      248.64     92.79 o 
 -12   0  10       71.57      -35.71    102.89 o 
 -11   0  10       67.19       88.95    118.91 o 
 -10   0  10     2439.33     2411.16    169.24 o 
  -9   0  10     2480.88     2149.00    155.71 o 
  -8   0  10      798.41      864.54    198.84 o 
  -7   0  10      748.40      578.19     89.68 o 
  -6   0  10     2436.63     2369.74    292.94 o 
  -5   0  10      223.41      257.37     87.87 o 
  -4   0  10       61.21      174.04     76.53 o 
  -3   0  10     3214.73     3160.14    206.63 o 
  -2   0  10      186.92      168.93     83.05 o 
  -1   0  10    14156.76    14064.89    468.82 o 
   0   0  10       42.40      109.98     77.95 o 
   1   0  10     5505.14     5679.41    308.11 o 
   2   0  10     9864.14     9607.70    411.85 o 
   3   0  10    17672.58    17434.50    594.67 o 
   4   0  10        0.96       11.05     89.85 o 
   5   0  10        7.65       35.15     98.07 o 
 -12   1  10      634.65      420.45     83.59 o 
 -11   1  10       31.06        1.77     57.85 o 
 -10   1  10      139.55       47.48     56.48 o 
  -9   1  10      558.21      561.48     70.46 o 
  -8   1  10      705.23      771.98    111.20 o 
  -7   1  10       20.35       54.84     42.98 o 
  -6   1  10       38.38       24.78     36.28 o 
  -5   1  10     4364.44     4379.59    171.65 o 
  -4   1  10     2336.59     2099.61    160.01 o 
  -3   1  10       40.92       68.92     45.28 o 
  -2   1  10     1286.45     1145.42    100.31 o 
  -1   1  10     5216.49     5398.87    200.47 o 
   0   1  10     2868.15     2738.92    147.30 o 
   1   1  10     1479.96     1558.66    128.27 o 
   2   1  10     2557.38     2618.13    163.45 o 
   3   1  10     3468.69     3557.09    308.81 o 
   4   1  10      788.98      850.29    119.14 o 
   5   1  10      506.00      559.65    115.10 o 
 -12   2  10       40.23      -11.56     63.58 o 
 -11   2  10       72.49       76.55     69.48 o 
 -10   2  10      574.41      464.30     94.00 o 
  -9   2  10        4.95      -64.63     64.63 o 
  -8   2  10     1270.55     1416.67    110.30 o 
  -7   2  10      193.32      248.16     55.12 o 
  -6   2  10      158.69      197.99     90.49 o 
  -5   2  10     4397.97     4499.04    144.45 o 
  -4   2  10     2816.49     3013.79    144.79 o 
  -3   2  10      176.40       75.80     50.69 o 
  -2   2  10      788.72      837.55     91.28 o 
  -1   2  10    10479.36    10464.69    281.60 o 
   0   2  10       36.46       93.23     84.61 o 
   1   2  10     1265.02     1322.24    120.50 o 
   2   2  10     3204.82     3413.38    177.17 o 
   3   2  10     4270.94     4497.40    804.42 o 
   4   2  10      264.69      144.99     73.00 o 
   5   2  10      691.12      686.59    114.15 o 
 -12   3  10     1488.08     1721.37    268.71 o 
 -11   3  10      399.46      305.09     98.06 o 
 -10   3  10      528.26      592.98    103.61 o 
  -9   3  10     1461.52     1473.23    138.74 o 
  -8   3  10     7612.51     7607.77    327.95 o 
  -7   3  10       59.73      -27.35     40.85 o 
  -6   3  10       79.49      120.98     46.33 o 
  -5   3  10    11934.63    11994.14    449.60 o 
  -4   3  10     6237.68     6359.22    169.50 o 
  -3   3  10      664.10      694.60     75.40 o 
  -2   3  10      909.90      851.74     80.58 o 
  -1   3  10     9202.24     9593.44    228.14 o 
   0   3  10     1084.77     1210.18    107.53 o 
   1   3  10        6.99       45.50     57.69 o 
   2   3  10      717.71      718.02    115.65 o 
   3   3  10     1455.03     1540.29    139.79 o 
   4   3  10      398.55      452.12    135.06 o 
   5   3  10        2.59      119.15     78.32 o 
 -12   4  10      694.59      494.05    176.02 o 
 -11   4  10       47.97       -5.23    140.16 o 
 -10   4  10      185.02       85.17     81.21 o 
  -9   4  10     1624.04     1983.37    385.63 o 
  -8   4  10      169.48      176.53     95.80 o 
  -7   4  10       23.94       14.40     53.21 o 
  -6   4  10      111.42      117.33     58.73 o 
  -5   4  10     2530.38     2404.97    110.31 o 
  -4   4  10     1050.92     1108.95    130.77 o 
  -3   4  10      228.87      202.27     44.61 o 
  -2   4  10      124.13      187.22     50.50 o 
  -1   4  10      187.46      159.86     52.39 o 
   0   4  10      264.89      214.63     54.87 o 
   1   4  10      496.60      494.66    108.04 o 
   2   4  10      621.36      473.52     78.00 o 
   3   4  10      796.82      756.59    223.78 o 
   4   4  10      134.58      155.01     78.80 o 
   5   4  10       21.16       -3.98     68.83 o 
 -11   5  10      359.20      204.44     98.50 o 
 -10   5  10      542.24      263.59     88.63 o 
  -9   5  10       34.21       79.32     68.38 o 
  -8   5  10     1751.80     1891.00    150.28 o 
  -7   5  10        9.87      -48.10     48.10 o 
  -6   5  10     1369.80     1428.41    121.59 o 
  -5   5  10       65.67       41.54     50.02 o 
  -4   5  10      839.66      898.82     76.19 o 
  -3   5  10      740.27      763.70     76.42 o 
  -2   5  10      758.62      839.55     99.55 o 
  -1   5  10       25.06       15.71     42.84 o 
   0   5  10        1.54       -8.37     43.33 o 
   1   5  10     1463.84     1595.46    111.25 o 
   2   5  10     3052.52     2978.26    145.50 o 
   3   5  10       16.16       36.38     53.01 o 
   4   5  10      376.21      437.05     95.31 o 
   5   5  10      322.08      462.99    105.70 o 
 -11   6  10     1485.18     1557.25    252.27 o 
 -10   6  10      178.15      275.23     92.19 o 
  -9   6  10      469.97      470.45    102.88 o 
  -8   6  10     1074.88      954.56    118.84 o 
  -7   6  10     1381.58     1560.05    303.85 o 
  -6   6  10      351.50      386.80     81.47 o 
  -5   6  10     1414.57     1547.35    121.84 o 
  -4   6  10     2050.98     1868.96    124.90 o 
  -3   6  10      329.52      311.49    109.84 o 
  -2   6  10       46.49       32.00     43.23 o 
  -1   6  10     4927.50     4811.47    161.09 o 
   0   6  10     1824.65     1921.66    206.67 o 
   1   6  10    11686.53    11713.05    268.69 o 
   2   6  10      824.51      698.51     86.11 o 
   3   6  10      573.31      485.37     79.34 o 
   4   6  10    10299.28    10861.35    436.72 o 
   5   6  10     9986.48    10761.04    490.93 o 
 -11   7  10      580.11      476.47    178.29 o 
 -10   7  10       92.16      153.37     83.14 o 
  -9   7  10     1842.97     1673.38    173.19 o 
  -8   7  10        0.65      -14.14     58.68 o 
  -7   7  10     3264.43     3551.23    185.92 o 
  -6   7  10      188.39      311.34     77.32 o 
  -5   7  10     1541.83     1598.60    126.30 o 
  -4   7  10     3464.10     3752.10    142.72 o 
  -3   7  10    12655.67    13079.39    496.17 o 
  -2   7  10       81.60       34.68     58.75 o 
  -1   7  10      992.11     1002.64    112.85 o 
   0   7  10    12268.27    12120.85    268.68 o 
   1   7  10     6780.96     6514.82    241.96 o 
   2   7  10       68.00        3.89     49.37 o 
   3   7  10     2880.29     2554.55    142.26 o 
   4   7  10     6918.15     6694.27    449.53 o 
   5   7  10      717.63      611.46    117.06 o 
 -11   8  10      223.15      331.92    166.38 o 
 -10   8  10      305.31      320.76    117.06 o 
  -9   8  10       29.29       36.89     74.26 o 
  -8   8  10      397.18      448.63    115.08 o 
  -7   8  10     1905.79     2035.23    274.52 o 
  -6   8  10     2255.19     2353.80    155.17 o 
  -5   8  10       27.92      112.25     59.40 o 
  -4   8  10      206.98      169.14     67.21 o 
  -3   8  10     5880.81     6114.97    226.37 o 
  -2   8  10     2328.94     2550.92    159.65 o 
  -1   8  10       44.32       75.45     61.10 o 
   0   8  10     3384.18     3415.61    203.09 o 
   1   8  10     7707.44     7805.06    276.23 o 
   2   8  10       38.08       -8.63     49.19 o 
   3   8  10      126.11       97.30     59.79 o 
   4   8  10     5219.13     5388.57    234.76 o 
   5   8  10     4542.08     4761.33    242.11 o 
 -11   9  10     2657.82     2832.76    323.98 o 
 -10   9  10     4664.18     4501.98    364.23 o 
  -9   9  10       30.71       47.30    123.87 o 
  -8   9  10      315.93      445.83     98.94 o 
  -7   9  10    14289.88    14241.82    382.06 o 
  -6   9  10     7306.05     7328.14    261.47 o 
  -5   9  10      202.39      215.04     93.82 o 
  -4   9  10     6765.59     7102.48    479.45 o 
  -3   9  10    23556.04    23628.21   1084.47 o 
  -2   9  10     2732.36     2998.75    170.57 o 
  -1   9  10       56.37        6.36     56.27 o 
   0   9  10    14487.01    14288.66    584.75 o 
   1   9  10    14032.91    14168.15    555.13 o 
   2   9  10      392.90      499.20     98.15 o 
   3   9  10     1141.58     1262.90    181.55 o 
   4   9  10     3858.12     3806.61    176.10 o 
   5   9  10      783.46      835.04    132.23 o 
 -10  10  10     3237.33     3725.05    350.34 o 
  -9  10  10      497.11      421.42    194.30 o 
  -8  10  10      128.34      150.97     77.40 o 
  -7  10  10     4305.32     4591.51    554.42 o 
  -6  10  10     2169.66     2071.69    153.54 o 
  -5  10  10      137.82      173.59     72.62 o 
  -4  10  10      868.44      974.92    112.03 o 
  -3  10  10     3478.38     3533.00    180.50 o 
  -2  10  10     1138.96     1173.01    124.51 o 
  -1  10  10       11.64        4.54     57.76 o 
   0  10  10        3.77       38.46     44.54 o 
   1  10  10      101.66      220.19     56.88 o 
   2  10  10       16.76       91.23     72.50 o 
   3  10  10      210.52      257.64     84.98 o 
   4  10  10      601.95      255.33     98.81 o 
 -10  11  10     2060.54     2274.09    292.80 o 
  -9  11  10     1352.32     1296.77    235.26 o 
  -8  11  10      210.56      372.39     94.26 o 
  -7  11  10     1872.70     1866.72    153.76 o 
  -6  11  10     2415.84     2679.27    171.45 o 
  -5  11  10       63.37      117.35     94.10 o 
  -4  11  10      225.01      172.40    118.76 o 
  -3  11  10     2726.54     2914.91    218.11 o 
  -2  11  10      960.19     1023.89    119.66 o 
  -1  11  10      340.95      260.14     90.14 o 
   0  11  10       84.29      100.78     52.00 o 
   1  11  10      744.94      741.68     86.83 o 
   2  11  10       24.60      -47.20     59.45 o 
   3  11  10      775.48      718.37    120.75 o 
   4  11  10      340.75      350.34    144.56 o 
  -9  12  10     1888.36     2015.87    275.23 o 
  -8  12  10      538.20      350.79     99.59 o 
  -7  12  10      821.80      824.41    119.18 o 
  -6  12  10       33.25       16.64     86.17 o 
  -5  12  10     1963.68     1778.63    196.43 o 
  -4  12  10      798.02      627.58     99.64 o 
  -3  12  10      248.76      143.87    121.46 o 
  -2  12  10      683.18      419.98     94.29 o 
  -1  12  10      109.20       17.54     65.91 o 
   0  12  10      459.71      384.69     72.00 o 
   1  12  10     1036.26      960.46    105.39 o 
   2  12  10      803.09      868.52    174.60 o 
   3  12  10      508.96      507.20    108.63 o 
   4  12  10     1541.73     1433.67    232.99 o 
  -9  13  10     1285.47     1697.84    258.50 o 
  -8  13  10      289.11      219.10    149.09 o 
  -7  13  10     3669.71     3813.71    210.82 o 
  -6  13  10        5.34        1.61     90.42 o 
  -5  13  10     3145.04     3182.25    254.25 o 
  -4  13  10      175.32      177.52     70.90 o 
  -3  13  10      290.12      353.13    121.88 o 
  -2  13  10     3129.70     3301.60    187.38 o 
  -1  13  10     2236.07     2501.44    135.85 o 
   0  13  10      244.38      174.97     65.45 o 
   1  13  10      123.57      195.44     63.25 o 
   2  13  10     6298.13     6040.00    342.69 o 
   3  13  10      764.37      798.71    133.93 o 
  -8  14  10       97.72       96.66    141.16 o 
  -7  14  10      810.03     1184.32    170.35 o 
  -6  14  10      361.34      548.19    147.11 o 
  -5  14  10      327.64      319.16    125.85 o 
  -4  14  10      187.61      199.37    103.46 o 
  -3  14  10       31.77      113.72     74.55 o 
  -2  14  10     1073.49     1018.65    130.01 o 
  -1  14  10     2343.09     2577.09    140.41 o 
   0  14  10      471.00      505.53     80.82 o 
   1  14  10      248.29      358.20     76.37 o 
   2  14  10     2933.58     3129.01    157.66 o 
  -8  15  10     1279.61     1055.55    226.76 o 
  -7  15  10     1680.26     2009.07    269.27 o 
  -6  15  10     1624.70     1805.84    216.27 o 
  -5  15  10    16983.49    16513.87    579.93 o 
  -4  15  10      307.06      340.44     88.52 o 
  -3  15  10      642.60      420.43    102.32 o 
  -2  15  10     9401.25     9665.73    257.87 o 
  -1  15  10    10207.99    10538.20    442.33 o 
   0  15  10       34.81       84.78     59.08 o 
   1  15  10      493.35      497.02     83.96 o 
   2  15  10    11627.41    11134.14    357.87 o 
  -7  16  10      120.98       75.40    154.19 o 
  -5  16  10     2795.45     2818.87    255.95 o 
  -4  16  10     1449.06     1423.97    148.39 o 
  -3  16  10      385.03      556.00    115.93 o 
  -2  16  10     1642.11     2028.19    131.95 o 
  -1  16  10     1320.22     1353.96    151.34 o 
   0  16  10      407.19      374.42     81.31 o 
   1  16  10      296.78      458.54     88.54 o 
  -4  17  10      186.45      120.45     83.91 o 
  -3  17  10      264.13      318.55     78.79 o 
  -2  17  10     2038.15     1931.93    132.96 o 
  -1  17  10     1889.63     1788.86    130.95 o 
   0  17  10      246.12      154.21    130.95 o 
 -11   1  11     6098.55     6398.94    232.89 o 
 -10   1  11     2599.41     2313.74    147.21 o 
  -9   1  11      465.10      396.23     94.19 o 
  -8   1  11    11011.33    10984.75    259.34 o 
  -7   1  11      430.16      580.15     76.63 o 
  -6   1  11     3339.29     3330.04    161.24 o 
  -5   1  11     1227.73     1262.37    112.50 o 
  -4   1  11     3899.59     3801.67    272.11 o 
  -3   1  11      970.88      977.23    102.52 o 
  -2   1  11     1321.05     1359.14    120.34 o 
  -1   1  11     1982.92     1910.61    187.78 o 
   0   1  11       30.82       28.38     57.36 o 
   1   1  11     1622.76     1646.35    139.04 o 
   2   1  11       11.96       39.36     68.82 o 
   3   1  11       75.89       58.00     72.71 o 
   4   1  11     3015.77     3136.62    285.15 o 
 -11   2  11      256.41      176.23     93.69 o 
 -10   2  11       59.28       61.39     75.86 o 
  -9   2  11       31.80      173.75     75.40 o 
  -8   2  11     1820.97     2012.70    153.03 o 
  -7   2  11      415.75      449.18     70.61 o 
  -6   2  11      428.30      637.46     83.71 o 
  -5   2  11      220.36      258.44     65.76 o 
  -4   2  11     3550.10     3881.11    235.12 o 
  -3   2  11      881.64      887.59    100.91 o 
  -2   2  11        3.86        5.04     53.22 o 
  -1   2  11     2701.91     2855.45    160.84 o 
   0   2  11     2698.46     2784.62    183.11 o 
   1   2  11       54.73       53.87     64.93 o 
   2   2  11       80.48       63.89     68.75 o 
   3   2  11     2496.46     2380.86    173.85 o 
   4   2  11      683.38      528.06    153.63 o 
 -11   3  11      464.62      471.09    174.60 o 
 -10   3  11     3701.86     3626.41    214.85 o 
  -9   3  11     3499.03     3195.96    190.34 o 
  -8   3  11     1103.89     1156.61    127.03 o 
  -7   3  11     2828.98     2576.43    204.08 o 
  -6   3  11     3768.45     4060.70    149.73 o 
  -5   3  11      786.00      935.79     85.06 o 
  -4   3  11       18.23      -34.65     71.00 o 
  -3   3  11     3358.88     3239.27    191.75 o 
  -2   3  11     2747.50     2664.05    154.43 o 
  -1   3  11       63.45       24.52     60.53 o 
   0   3  11      200.99      165.07     70.52 o 
   1   3  11      991.00     1018.29    121.05 o 
   2   3  11      595.74      479.07    102.38 o 
   3   3  11        6.10      -12.21     68.17 o 
   4   3  11      182.07      162.13    110.83 o 
 -11   4  11        2.17      -73.98    104.59 o 
 -10   4  11       23.58       27.71     75.96 o 
  -9   4  11      597.50      528.29    129.25 o 
  -8   4  11      928.50      980.88    124.22 o 
  -7   4  11        4.70       26.12     72.00 o 
  -6   4  11      690.39      778.84    103.87 o 
  -5   4  11        0.23       18.72     52.50 o 
  -4   4  11      557.82      616.32    139.88 o 
  -3   4  11     1277.03     1270.04     98.08 o 
  -2   4  11     1862.02     1854.83    114.39 o 
  -1   4  11     1262.65     1244.04    101.55 o 
   0   4  11      577.45      575.39     84.01 o 
   1   4  11     1037.78     1027.52    122.10 o 
   2   4  11       14.93       16.96     69.23 o 
   3   4  11     1092.42     1211.20    190.76 o 
   4   4  11       17.19      -18.14    112.81 o 
 -11   5  11      917.55      739.79    193.88 o 
 -10   5  11     1046.18     1106.24    142.76 o 
  -9   5  11     1346.81     1611.34    168.23 o 
  -8   5  11     2600.62     2377.45    187.07 o 
  -7   5  11      462.41      367.13     81.58 o 
  -6   5  11     1350.60     1217.48    120.43 o 
  -5   5  11       83.04       95.56     82.77 o 
  -4   5  11     3831.17     3655.61    244.33 o 
  -3   5  11     1470.74     1420.43    131.84 o 
  -2   5  11      535.38      482.91     72.40 o 
  -1   5  11     2030.96     1843.65    119.31 o 
   0   5  11      619.67      543.39    183.80 o 
   1   5  11      542.05      618.57     91.17 o 
   2   5  11     3772.64     4128.11    215.42 o 
   3   5  11      177.79      134.84     83.08 o 
   4   5  11      545.52      395.41    141.72 o 
 -10   6  11      399.09      496.31    163.27 o 
  -9   6  11     3911.31     3788.76    213.30 o 
  -8   6  11     1600.02     1745.65    151.71 o 
  -7   6  11        0.92      -25.73     77.95 o 
  -6   6  11     1786.61     1693.56    140.03 o 
  -5   6  11     4858.24     4664.00    198.37 o 
  -4   6  11        1.67      -60.66     72.56 o 
  -3   6  11     1404.36     1340.35    131.68 o 
  -2   6  11      219.87      172.99     94.39 o 
  -1   6  11     1303.57     1496.07    132.69 o 
   0   6  11     1742.29     1697.64    118.99 o 
   1   6  11     1716.50     1662.46    121.43 o 
   2   6  11       48.00       79.18     64.06 o 
   3   6  11      473.95      424.01    163.97 o 
 -10   7  11     8930.20     9345.79    517.86 o 
  -9   7  11     5903.58     6488.22    275.73 o 
  -8   7  11      367.49      178.65     82.87 o 
  -7   7  11     2212.78     2201.84    159.58 o 
  -6   7  11    12571.36    11690.62    720.80 o 
  -5   7  11      796.76      854.58    107.52 o 
  -4   7  11      558.35      436.22    121.88 o 
  -3   7  11     2392.80     2386.58    300.74 o 
  -2   7  11     2988.49     2801.53    174.74 o 
  -1   7  11       79.62       75.52    117.63 o 
   0   7  11      527.82      492.33    102.88 o 
   1   7  11      662.83      599.84    112.16 o 
   2   7  11      597.90      499.02     86.76 o 
   3   7  11      122.11      191.61     85.96 o 
 -10   8  11       29.88      -90.70    113.38 o 
  -9   8  11     2349.07     2853.41    197.41 o 
  -8   8  11      965.41     1023.37    133.69 o 
  -7   8  11       92.50       20.72     72.35 o 
  -6   8  11     5233.81     5348.91    251.56 o 
  -5   8  11    10132.84     9484.40    407.03 o 
  -4   8  11      147.22       41.10     85.88 o 
  -3   8  11      289.19      352.19    103.32 o 
  -2   8  11    11358.71    11450.54    333.10 o 
  -1   8  11     3254.24     3367.30    189.78 o 
   0   8  11     1951.75     1948.14    359.27 o 
   1   8  11       13.18      -57.26     57.26 o 
   2   8  11     2904.64     3095.59    298.04 o 
   3   8  11      188.66      186.36     88.98 o 
 -10   9  11      765.92      915.53    223.92 o 
  -9   9  11      269.66      392.01    167.52 o 
  -8   9  11     3263.42     3497.66    206.63 o 
  -7   9  11       12.61      -66.31     66.31 o 
  -6   9  11      888.12      956.39    119.89 o 
  -5   9  11      531.57      371.88    119.61 o 
  -4   9  11      367.31      645.12    138.61 o 
  -3   9  11     2245.30     2067.81    155.72 o 
  -2   9  11     1718.05     1820.38    214.57 o 
  -1   9  11       58.85        6.43     99.91 o 
   0   9  11        6.34       83.38     68.65 o 
   1   9  11     1705.71     2018.84    168.11 o 
   2   9  11     1083.80     1115.87    173.61 o 
   3   9  11      267.94      317.46    152.49 o 
  -9  10  11      382.68      391.72    172.05 o 
  -8  10  11        2.98     -103.74    103.74 o 
  -7  10  11      101.60      165.38    101.19 o 
  -6  10  11     1847.06     1779.28    148.56 o 
  -5  10  11      212.21      154.76    100.62 o 
  -4  10  11     1108.39     1393.71    183.96 o 
  -3  10  11      163.55       62.01     71.30 o 
  -2  10  11     5299.17     5770.31    244.29 o 
  -1  10  11       84.48      -55.89     55.89 o 
   0  10  11      548.92      738.05    117.74 o 
   1  10  11      580.28      542.65    106.92 o 
   2  10  11     2250.53     2401.92    276.36 o 
   3  10  11       17.71        7.37    113.95 o 
  -9  11  11     1452.55     1490.93    252.27 o 
  -8  11  11      773.18      475.34    172.62 o 
  -7  11  11      123.24      155.53     82.53 o 
  -6  11  11     1211.83     1100.06    180.84 o 
  -5  11  11     1442.86     1314.06    185.94 o 
  -4  11  11     1176.73     1378.97    185.94 o 
  -3  11  11       13.81      -39.52     63.88 o 
  -2  11  11        7.62      -12.67     72.14 o 
  -1  11  11     1468.33     1373.51    147.01 o 
   0  11  11     1849.58     1948.96    128.34 o 
   1  11  11        6.78       -7.92     74.95 o 
   2  11  11     1001.61     1196.14    215.99 o 
  -8  12  11      810.15      888.60    217.12 o 
  -7  12  11     4835.35     5215.98    369.33 o 
  -6  12  11      284.37       72.85    107.99 o 
  -5  12  11     1115.49     1166.67    187.07 o 
  -4  12  11      132.08      133.22    110.26 o 
  -3  12  11      820.40      676.14    117.65 o 
  -2  12  11      354.93      360.06     97.25 o 
  -1  12  11      681.02      544.52     83.75 o 
   0  12  11      130.00      150.13     64.00 o 
   1  12  11      161.10      198.13    134.35 o 
   2  12  11      959.22      407.31    161.56 o 
  -5  13  11      426.77      428.29    142.57 o 
  -4  13  11      855.48      798.47    170.35 o 
  -3  13  11      544.80      577.46    112.10 o 
  -2  13  11      738.42      735.77    234.55 o 
  -1  13  11      257.19      345.21    123.86 o 
   0  13  11       10.53      -43.86     52.45 o 
   1  13  11      222.16       26.64    126.98 o 
  -3  14  11     4908.92     5056.11    240.87 o 
  -2  14  11     1735.96     1508.82    120.85 o 
  -1  14  11      328.97      288.60     94.38 o 
   0  14  11     4581.56     4907.60    440.33 o 
  -3  15  11     1767.74     2030.89    255.95 o 
  -2  15  11     1940.55     1920.54    166.98 o 
  -1  15  11     3249.61     3398.46    278.49 o 
  -9   0  12     5108.47     5148.24    317.74 o 
  -8   0  12    31459.83    32638.56    852.32 o 
  -7   0  12     5792.91     5915.81    324.83 o 
  -6   0  12       26.64      -63.21     78.51 o 
  -5   0  12    11619.30    11789.95    460.32 o 
  -4   0  12    20250.54    20562.61    622.16 o 
  -3   0  12      159.70      211.73    106.58 o 
  -2   0  12       87.11      -28.63     86.17 o 
  -1   0  12     9343.83    10223.63    442.18 o 
   0   0  12     5803.57     5946.99    347.51 o 
   1   0  12      170.79      204.93    113.95 o 
   2   0  12      495.69      403.34    149.94 o 
 -10   1  12        4.90       22.45     74.99 o 
  -9   1  12      824.76      737.74    198.41 o 
  -8   1  12     2591.28     2666.10    238.66 o 
  -7   1  12      435.54      562.05     98.78 o 
  -6   1  12      267.31      357.31    101.76 o 
  -5   1  12     5131.73     5193.38    271.12 o 
  -4   1  12     6387.40     6566.28    238.98 o 
  -3   1  12      506.05      448.34     89.91 o 
  -2   1  12     1995.63     1982.50    147.81 o 
  -1   1  12     9226.79     9621.07    394.84 o 
   0   1  12     2301.21     2439.68    169.84 o 
   1   1  12       52.30       73.68     72.54 o 
   2   1  12     2293.56     2435.91    180.96 o 
 -10   2  12     1381.27     1270.29    229.17 o 
  -9   2  12       54.23       23.50     72.27 o 
  -8   2  12     5853.04     6825.88    269.62 o 
  -7   2  12      471.34      496.60    135.49 o 
  -6   2  12      456.73      453.33     89.09 o 
  -5   2  12     2582.87     2550.92    157.73 o 
  -4   2  12     6223.75     6416.62    382.65 o 
  -3   2  12      172.14       73.54     67.63 o 
  -2   2  12      364.72      232.28    107.14 o 
  -1   2  12     6419.77     6462.29    300.45 o 
   0   2  12     5137.53     5519.19    260.91 o 
   1   2  12      797.00      646.19    141.72 o 
   2   2  12      380.10      364.80    142.57 o 
 -10   3  12      215.42       19.27    117.06 o 
  -9   3  12     1332.61     1181.02    141.76 o 
  -8   3  12     2866.00     2779.16    199.55 o 
  -7   3  12      292.25      405.17     96.40 o 
  -6   3  12      715.37      760.20    146.54 o 
  -5   3  12     4446.71     3969.67    267.57 o 
  -4   3  12     5675.13     5819.35    289.26 o 
  -3   3  12     2493.87     2424.67    158.82 o 
  -2   3  12       13.41      -49.31     75.96 o 
  -1   3  12    14719.55    14452.18    432.68 o 
   0   3  12      629.16      684.46    110.53 o 
   1   3  12     2790.24     3030.44    192.12 o 
   2   3  12     2100.94     2257.65    243.20 o 
 -10   4  12       39.28      106.58    121.32 o 
  -9   4  12      439.69      235.49     92.76 o 
  -8   4  12      339.77      169.50     92.40 o 
  -7   4  12      852.34     1049.95    134.50 o 
  -6   4  12      380.88      579.74    141.44 o 
  -5   4  12       66.03       69.44     95.52 o 
  -4   4  12      139.04      197.85    107.71 o 
  -3   4  12     1803.42     1971.78    148.20 o 
  -2   4  12     1255.12     1139.38    125.17 o 
  -1   4  12      914.00      959.71    121.17 o 
   0   4  12     2253.85     2195.83    161.87 o 
   1   4  12     1326.91     1135.95    135.76 o 
   2   4  12     1577.07     1613.38    218.82 o 
  -9   5  12       55.99      173.47    137.75 o 
  -8   5  12      159.11      170.76     80.51 o 
  -7   5  12     5821.25     5384.96    235.53 o 
  -6   5  12     4220.15     4351.37    207.64 o 
  -5   5  12       21.23       -0.85     92.97 o 
  -4   5  12      775.95      802.44    162.13 o 
  -3   5  12    12920.13    12607.13    484.69 o 
  -2   5  12     3835.17     4154.27    217.68 o 
  -1   5  12      882.84      813.19     99.42 o 
   0   5  12     3944.96     3956.20    206.50 o 
   1   5  12    10639.36    11148.79    491.50 o 
   2   5  12        7.89      -66.33     94.67 o 
  -9   6  12     4289.74     4696.99    361.39 o 
  -8   6  12       86.57      108.03     81.35 o 
  -7   6  12    10094.20    10146.19    325.26 o 
  -6   6  12    19555.17    19511.26    649.38 o 
  -5   6  12      569.60      554.99    146.54 o 
  -4   6  12      195.73      168.65    105.44 o 
  -3   6  12     7885.98     8091.75    377.41 o 
  -2   6  12     4895.52     5490.86    247.17 o 
  -1   6  12        5.31      -27.96     76.25 o 
   0   6  12        3.78       68.31     76.14 o 
   1   6  12      152.88      203.24    156.75 o 
   2   6  12       12.39      -86.17     86.17 o 
  -9   7  12      269.23      277.78    150.23 o 
  -8   7  12      102.24      -93.25     93.25 o 
  -7   7  12      121.94      224.10     84.83 o 
  -6   7  12      745.43      855.44    165.82 o 
  -5   7  12     2664.45     2716.55    246.88 o 
  -4   7  12      450.46      615.65    154.19 o 
  -3   7  12     1458.87     1674.07    271.40 o 
  -2   7  12     6047.38     7194.29    284.10 o 
  -1   7  12     1716.00     1757.25    165.78 o 
   0   7  12       99.27       -2.21    139.31 o 
   1   7  12      631.89      874.43    204.93 o 
   2   7  12     1964.80     1737.53    262.47 o 
  -8   8  12      868.33      821.14    191.33 o 
  -7   8  12     1044.27     1038.20    129.56 o 
  -6   8  12     6887.83     6604.58    364.51 o 
  -5   8  12      491.52      691.33    163.55 o 
  -4   8  12      764.85      817.74    168.37 o 
  -3   8  12     2559.07     2660.45    182.47 o 
  -2   8  12     4200.81     4794.27    414.26 o 
  -1   8  12       35.02      -10.64     80.67 o 
   0   8  12        7.34       49.60    122.73 o 
   1   8  12     1416.21     1749.43    259.07 o 
  -8   9  12      414.62      456.92    162.41 o 
  -7   9  12     1583.63     1640.30    224.77 o 
  -6   9  12     3754.11     3614.51    273.81 o 
  -5   9  12     1098.59      945.58    174.89 o 
  -4   9  12      869.61      581.07    152.49 o 
  -3   9  12    11318.25    11797.50    360.51 o 
  -2   9  12    11033.43    11804.34    515.59 o 
  -1   9  12      432.17      759.28    128.75 o 
   0   9  12     1311.26     1313.77    231.86 o 
   1   9  12     9450.74    10541.94    537.41 o 
  -4  10  12     1192.23     1195.01    197.56 o 
  -3  10  12       96.88      -34.92     74.91 o 
  -2  10  12     1364.08     1200.11    215.14 o 
  -1  10  12      165.80      359.41    153.63 o 
   0  10  12       39.79      125.00    129.25 o 
  -3  11  12      460.55      261.34    145.97 o 
  -2  11  12      547.72      813.49    198.98 o 
  -1  11  12     4678.69     5126.27    237.96 o 
   0  11  12       72.15      178.57    134.35 o 
  -3  12  12       13.51      -12.76    114.80 o 
  -2  12  12      243.91      279.76    152.49 o 
  -1  12  12      231.24      245.29     86.89 o 
  -3  13  12      632.68      530.90    165.25 o 
  -8   1  13      223.43      163.55    112.53 o 
  -7   1  13      356.11      233.56    117.35 o 
  -6   1  13      246.55      167.41     78.92 o 
  -5   1  13      471.47      510.59    101.01 o 
  -4   1  13       57.46       55.62     72.34 o 
  -3   1  13      275.85      143.26    115.65 o 
  -2   1  13       18.18      114.80     78.97 o 
  -1   1  13      562.98      751.74    119.15 o 
  -7   2  13       28.01       79.36     95.52 o 
  -6   2  13        0.39      -90.99     90.99 o 
  -5   2  13     2359.47     2478.31    413.97 o 
  -4   2  13     1137.79      931.41    125.66 o 
  -3   2  13      923.54     1004.78    167.80 o 
  -2   2  13      461.80      320.04    100.06 o 
  -1   2  13     5472.91     5818.09    251.91 o 
   0   2  13       12.90       50.45    105.44 o 
  -7   3  13      146.24      139.74    111.96 o 
  -6   3  13      459.66      285.71    133.50 o 
  -5   3  13      103.34       77.38     99.49 o 
  -4   3  13      695.44      284.58    129.25 o 
  -3   3  13      594.43      553.45    106.33 o 
  -2   3  13      269.07      286.13     92.30 o 
  -1   3  13      818.47     1284.86    205.22 o 
   0   3  13     2800.69     2983.56    280.90 o 
  -8   4  13      244.52      203.80    141.16 o 
  -6   4  13     3988.16     3685.37    283.73 o 
  -5   4  13      112.78       18.71    101.76 o 
  -4   4  13       88.51      274.66    116.78 o 
  -3   4  13     9187.48     9717.39    455.78 o 
  -2   4  13     1386.89     1671.48    217.12 o 
  -1   4  13      596.18      764.74    174.60 o 
   0   4  13     3536.62     3978.74    304.70 o 
  -7   5  13     2519.25     2813.49    272.11 o 
  -5   5  13      355.10      229.87    119.33 o 
  -4   5  13     1093.02     1403.91    204.08 o 
  -7   6  13     2855.55     3327.94    289.68 o 
  -2   7  13       27.51      -75.40    111.96 o 
  -1   7  13      760.77      380.10    169.50 o 
  -2   8  13       61.29      175.17    149.66 o 
                                                 
